# Supplementary material for: Transcript-specific enrichment enables profiling rare cell states via scRNA-seq
Source: bioRxiv. 2024 Mar 27:2024.03.27.587039. Preprint. [Version 1] doi: 10.1101/2024.03.27.587039 (PMC10996707; doi:10.1101/2024.03.27.587039)
Supplement: Supplement 1 — ED Table 1. Summary of probes used in the manuscript. ED Table 2. Summary of Flex libraries profiled. ED Table 3. Statistics comparing PERFF-seq libraries for benchmarking. ED Table 4. Differentially expressed genes between AS DC subpopulations. ED Table 5. Marker genes in mouse brain oligodendrocytes. ED Table 6. Marker genes in human endothelial cells from GBM FFPE tissue. [file media-1.xlsx]

## Sheet: ED Table 1
Target	Species	Initiator	Probe set size	RefSeqID	Transcript size	Population	Relevant Figure
CD3E	Human	B1	21	NM_000733.4	1361	T cells	Fig. 1-3
MS4A1	Human	B2 / B3	40	NM_152866.3	3556	B cells	Fig. 1
ACTB	Human	B3	40	NM_001101.5	1812	All cells	Fig. 2
XIST	Human	B1	30	NR_001564.2	19296	Sex chromosome	Fig. 2
CD8A	Human	B2	40	NM_001145873.1	3177	T cell subset	Fig. 3
CD4	Human	B3	40	NM_000616.5	3049	T cell subset	Fig. 3
IL3RA	Human	B3	20	NM_002183.4	1541	Myeloid cells	Fig. 4
BCL11A	Human	B1	40	NM_022893.4	6102	B-cell / pDCs	Fig. 4
SPI1	Human	B3	40	NM_003120.3	1374	Myeloid cells	Fig. 4
Mobp	Mouse	B3	40	NM_008614.3	3292	Oligodendrocytes	Fig. 5
DCN	Human	B1	40	NM_001920.5	6850	Mural cell	Fig. 5
VWF	Human	B2	40	NM_000552.5	8830	Endothelial	Fig. 5
FN1	Human	B3	40	NM_001306129.2	8297	Endo + mural	Fig. 5

## Sheet: ED Table 2
(A) Development libraries
Figure	Paper name	Raw cell number	Median UMI counts per cell	Median genes per cell	Reads confidently mapped to probe set	Reads half-mapped to probe set
Fig. 1	Pilot_Flex	2920	652	500	0.84	0.0886
Fig. 1	Development_A	9899	4025	2355	0.7619	0.1109
Fig. 1	Development_B	6746	7	5	0.0162	0.5115
Fig. 1	Development_C	8040	8	7	0.0119	0.5114
Fig. 1	Development_D	10346	3948	2327	0.7032	0.139
Fig. 1	Development_E / Pilot_v0	33	1965	1276	0.0629	0.5547
Fig. 1	Development_F	81	43	12	0.0025	0.5261
Fig. 1	Development_G	5815	6	3	0.0046	0.5069
Fig. 1	Development_H	7658	1705	1273	0.7313	0.1168
Fig. 1	Development_I	6473	1359	1043	0.5745	0.1823
Fig. 1	Development_J	5321	69	67	0.3307	0.2542
Fig. 1	Development_K	5492	71	68	0.1863	0.3088
Fig. 1	Development_L	3480	2874	1874	0.8991	0.0422
(B) PERFF-seq libraries
Figure	Paper name	Raw cell number	Median UMI counts per cell	Median genes per cell
Fig. 2	Benchmark_Flex	11546	4896	2500.5
Fig. 2	Benchmark_NPNS	16396	5431	2695
Fig. 2	Benchmark_YPNS	18718	5570	2748
Fig. 2	Benchmark_PERRF	12961	4691	2465
Fig. 3	Multiplex_DN	5485	2347	1519
Fig. 3	Multiplex_CD3pCD4n	18055	2736	1715
Fig. 3	Multiplex_CD3pCD4p	9098	2682.5	1660
Fig. 3	Multiplex_MS4A1p	2929	2086	1358
Fig. 4	TF_DN	10517	4917	2743
Fig. 4	TF_BCL11A	9337	9709	4019
Fig. 4	TF_SPI1	17765	10461	3940
ED Fig. 4	Validation_IL3RAp	6353	3300	2065
ED Fig. 4	Validation_IL3RAn	9683	6987	3047
Fig. 5	MobpP	8333	3895	2042
Fig. 5	MobpN	5978	3316.5	2227
Fig. 5	PanelP_D1	1971	3203	1995
Fig. 5	PanelN_D1	9969	3380	2259
Fig. 5	PanelP_D2	1021	3222	1978
Fig. 5	PanelN_D2	5873	2839	1938

## Sheet: ED Table 3
Comparison	Library ID	# cells	Mean reads / cell	Median genes / cell	Median UMIs / cell	Description
Cells - Fig. 2	Public_PBMC	8961	16753	2857	5200	Gold-standard PBMC data from 10x
Cells - Fig. 2	Benchmark_Flex	11546	16754	2536	4885	PBMC Flex library processed in parallel
Cells - Fig. 2	Benchmark_NPNS	16396	16755	2569	4893	Modification of buffers for PERF-seq with no HCR probe and no sorting
Cells - Fig. 2	Benchmark_YPNS	18718	16757	2597	4945	Inclusion of probes / stripping but no sorting
Cells - Fig. 2	Benchmark_PERRF	12961	16755	2535	4789	Full PERF-seq library enriching for CD3E+ cells
Nuclei - frozen - Fig. 4b	MobpN	5978	19120	2197	3246	Negative population from PERF-seq Mobp cerebellum sort
Nuclei - frozen - Fig. 4b	MobpP	8333	19126	1966	3668	Positive population from PERF-seq Mobp cerebellum sort
Nuclei - frozen - Fig. 4b	Public-Nuclei	8718	19139	2258	3562	Nuclei extracted from frozen mouse eye
Nuclei - FFPE - Fig. 4c	PanelP_D1	1971	11019	1797	4520	Positive population from PERF-seq human GBM FFPE sort, donor 1
Nuclei - FFPE - Fig. 4c	PanelN_D1	9969	11023	1743	5795	Negative population from PERF-seq human GBM FFPE sort, donor 1
Nuclei - FFPE - Fig. 4c	Public1	4619	11021	1789	5610	Gold-standard GBM FFPE Flex profiling from 10x Genomics, Rep 1
Nuclei - FFPE - Fig. 4c	Public2	4595	11020	1829	5845	Gold-standard GBM FFPE Flex profiling from 10x Genomics, Rep 2

## Sheet: ED Table 4
p_val	avg_log2FC	pct.1	pct.2	p_val_adj	gene
1.56e-19	-0.923765	0.075	0.634	2.82e-15	IL1RN
9.89e-19	0.962891	1	1	1.79e-14	IRF8
1.16e-18	1.26486	1	0.902	2.09e-14	CLEC4C
4.05e-18	-1.34126	0.864	1	7.33e-14	SPI1
4.58e-18	-1.53224	0.386	1	8.28e-14	FGR
6.71e-17	-1.91503	0.684	1	1.21e-12	IFI30
6.88e-17	2.70891	0.886	0.317	1.24e-12	PTPRS
7.96e-17	-1.3505	0.456	0.951	1.44e-12	BASP1
1.21e-16	1.31831	0.987	0.902	2.18e-12	BCL11A
4.01e-16	-1.03788	0.114	0.634	7.25e-12	MNDA
5.63e-16	2.42375	0.855	0.268	1.02e-11	NIBAN3
5.73e-16	-0.540577	0.022	0.39	1.04e-11	LGALS2
1.47e-15	1.70501	0.987	0.902	2.66e-11	MAPKAPK2
1.58e-15	1.52326	0.991	1	2.85e-11	MPEG1
1.93e-15	1.26236	0.996	0.951	3.49e-11	CCDC50
5.95e-15	-1.11272	0.969	1	1.08e-10	COTL1
7.33e-15	1.91422	0.912	0.634	1.33e-10	TXNDC5
7.65e-15	1.40112	0.776	0.098	1.38e-10	TLR9
1.27e-14	-2.08518	0.912	1	2.3e-10	LYZ
1.31e-14	1.34485	1	0.976	2.37e-10	IRF7
1.52e-14	1.26875	0.952	0.659	2.75e-10	RUBCNL
1.54e-14	1.2098	0.996	0.927	2.79e-10	HERPUD1
1.69e-14	-0.695011	1	1	3.06e-10	TMSB4X
1.81e-14	1.10803	0.987	0.902	3.28e-10	ALOX5AP
2.34e-14	-1.46078	0.202	0.732	4.24e-10	CEBPD
3.07e-14	1.56737	0.952	0.61	5.56e-10	IGKC
3.62e-14	1.13122	0.996	0.902	6.55e-10	UGCG
3.65e-14	-0.660004	0.079	0.537	6.6e-10	TLR2
3.78e-14	-1.45797	0.838	1	6.83e-10	FGL2
3.94e-14	0.990402	1	0.976	7.12e-10	APP
5.71e-14	1.41159	0.886	0.39	1.03e-09	NRP1
5.77e-14	-1.42731	0.333	0.902	1.04e-09	ITGAX
6.55e-14	1.64064	0.978	0.927	1.18e-09	SERPINF1
8.28e-14	1.60926	0.93	0.561	1.5e-09	PLXNA4
9.68e-14	0.938008	1	1	1.75e-09	PLAC8
1.43e-13	-0.440213	0.039	0.415	2.58e-09	MS4A14
1.85e-13	-0.8979	0.197	0.732	3.35e-09	MS4A7
2.67e-13	2.09372	0.807	0.22	4.83e-09	TPM2
3.12e-13	1.49731	0.934	0.756	5.65e-09	SUSD1
3.58e-13	3.38651	0.715	0.073	6.47e-09	GZMB
3.92e-13	-1.02582	0.93	1	7.08e-09	PLCB2
3.93e-13	2.49131	0.763	0.098	7.11e-09	JCHAIN
4.66e-13	1.60176	0.746	0.122	8.42e-09	ZFAT
5.52e-13	-0.665774	0.053	0.439	9.98e-09	MEFV
5.82e-13	1.03035	0.978	0.829	1.05e-08	FMNL3
5.98e-13	2.00836	0.746	0.146	1.08e-08	MZB1
6.17e-13	0.819246	0.996	1	1.12e-08	PLD4
8.23e-13	1.31456	0.763	0.146	1.49e-08	LRRC26
1.48e-12	-0.624942	0.07	0.488	2.67e-08	VDR
1.96e-12	-0.74437	1	1	3.54e-08	VIM
2.38e-12	-0.920665	0.816	1	4.29e-08	RIN3
2.44e-12	-1.1107	0.412	0.902	4.42e-08	ABI3
2.61e-12	-1.28611	0.509	0.951	4.72e-08	TNFAIP2
3.64e-12	1.50134	0.838	0.39	6.59e-08	SLC15A4
4.7e-12	1.31629	0.947	0.634	8.49e-08	IGHM
6.36e-12	-0.838836	0.215	0.732	1.15e-07	FBLN2
8.98e-12	1.14412	0.961	0.732	1.62e-07	GAPT
1.33e-11	0.900551	0.996	0.902	2.41e-07	IL3RA
1.7e-11	-0.683547	0.961	1	3.07e-07	EHBP1L1
1.92e-11	-1.89518	0.57	0.878	3.48e-07	CLEC10A
1.96e-11	1.27037	0.912	0.732	3.54e-07	B4GALT1
2.09e-11	-0.734347	0.991	1	3.78e-07	CIITA
4.41e-11	-0.778126	0.947	1	7.97e-07	MYO1F
5.24e-11	-1.08289	0.697	0.951	9.48e-07	LST1
5.46e-11	1.53989	0.645	0.049	9.86e-07	PACSIN1
5.97e-11	-0.537269	0.092	0.488	1.08e-06	GPR35
6.29e-11	1.12915	0.93	0.634	1.14e-06	TSPAN13
6.79e-11	0.891613	0.982	0.902	1.23e-06	CD2AP
7.15e-11	-1.38936	0.917	1	1.29e-06	JUNB
7.15e-11	1.07496	0.952	0.805	1.29e-06	SPIB
8.33e-11	0.763343	0.991	1	1.51e-06	TCF4
8.51e-11	0.836735	0.996	0.976	1.54e-06	BLNK
9.54e-11	-0.388611	0.044	0.366	1.73e-06	APOL3
1e-10	1.04126	0.851	0.488	1.81e-06	PFKFB2
1.23e-10	0.863917	1	0.927	2.22e-06	RNASE6
1.44e-10	1.37577	0.724	0.195	2.6e-06	SETBP1
1.47e-10	-0.974845	0.386	0.829	2.66e-06	TIMP1
1.88e-10	1.18489	0.728	0.317	3.4e-06	ABHD15
2.23e-10	0.800575	0.978	0.854	4.04e-06	SEL1L3
2.98e-10	-1.34172	0.268	0.732	5.38e-06	ADAM33
3.6e-10	0.819979	0.965	0.854	6.51e-06	USP24
3.84e-10	1.14943	0.627	0.098	6.94e-06	SCAMP5
4.45e-10	-0.21165	0.013	0.244	8.05e-06	TTC39B
4.74e-10	0.823553	1	1	8.57e-06	RABGAP1L
4.91e-10	0.803711	0.978	0.951	8.87e-06	UBE2J1
5.45e-10	-0.199013	0.009	0.22	9.86e-06	AKAP7
5.61e-10	-0.869426	0.829	1	1.02e-05	APOBR
6.59e-10	0.98757	0.93	0.683	1.19e-05	CCR2
6.85e-10	-0.513518	0.996	1	1.24e-05	ACTG1
7.4e-10	1.00626	0.82	0.488	1.34e-05	TBC1D8
8.35e-10	-0.798886	0.482	0.902	1.51e-05	APLP2
8.52e-10	-0.802756	0.066	0.39	1.54e-05	ATP8B4
1.13e-09	-0.843472	0.496	0.878	2.05e-05	ASAP1
1.42e-09	-0.893645	0.807	0.976	2.57e-05	RARA
1.6e-09	-0.524754	1	1	2.88e-05	ACTB
1.75e-09	0.775523	0.917	0.78	3.17e-05	ITCH
1.8e-09	-0.446559	1	1	3.26e-05	TMSB10
1.93e-09	-0.711753	0.303	0.805	3.49e-05	LY86
2.09e-09	-0.853367	0.325	0.78	3.78e-05	CFD
2.16e-09	0.842017	0.987	0.927	3.9e-05	GGA2
2.21e-09	-0.782879	0.171	0.585	4e-05	HAMP
2.28e-09	-0.766106	0.417	0.829	4.12e-05	CSTB
2.35e-09	-0.581318	0.088	0.439	4.25e-05	PLBD1
2.49e-09	1.06719	0.702	0.293	4.5e-05	NPC1
2.49e-09	-0.567671	0.162	0.585	4.5e-05	SCIMP
2.91e-09	0.855075	0.969	0.854	5.26e-05	DCK
3.14e-09	-0.756096	0.618	0.976	5.67e-05	BCL6
3.36e-09	1.11084	0.596	0.098	6.07e-05	PAPLN
3.61e-09	-0.867036	0.351	0.78	6.52e-05	ACPP
4.97e-09	-0.32267	0.057	0.366	8.98e-05	NQO2
5e-09	0.903371	0.921	0.732	9.03e-05	KCTD5
5.67e-09	-0.18833	0	0.146	0.00010252	SLC11A1
6.33e-09	-0.694123	0.952	1	0.00011441	CDC42SE1
6.72e-09	0.78835	0.987	0.927	0.00012143	CD4
7.6e-09	-0.904829	0.697	0.927	0.00013735	HAVCR2
7.76e-09	0.955959	0.925	0.683	0.00014038	LAIR1
9.47e-09	0.957529	0.746	0.293	0.00017133	ETS1
9.84e-09	0.773631	0.996	1	0.00017785	C12orf75
9.91e-09	1.00337	0.895	0.683	0.00017918	HYOU1
1.02e-08	-0.50678	0.105	0.463	0.00018516	NOD2
1.16e-08	-0.559454	0.075	0.39	0.00021021	LGALS3
1.38e-08	-0.751653	0.899	0.976	0.00024992	CAPN2
1.42e-08	-0.819968	0.592	0.927	0.00025681	EMILIN2
1.48e-08	-0.572641	0.066	0.366	0.00026779	HMOX1
1.78e-08	-0.853077	0.61	0.927	0.00032105	METRNL
1.84e-08	-0.333018	0.044	0.317	0.00033198	AOAH
1.99e-08	0.636903	0.996	0.976	0.00036055	DNM2
2.05e-08	-0.657919	0.263	0.683	0.00037123	UBASH3B
2.27e-08	-0.897311	0.956	0.976	0.00041102	CRIP1
2.49e-08	0.768904	0.864	0.61	0.00045022	SEPTIN1
2.58e-08	0.684551	1	1	0.00046642	ITM2C
2.77e-08	0.864009	0.487	0	0.00050136	MAP1A
2.94e-08	0.85937	0.89	0.732	0.00053144	IDH3A
2.98e-08	-0.583955	0.996	0.976	0.00053842	S100A10
2.99e-08	1.21007	0.851	0.561	0.00054048	DUSP5
3.01e-08	1.13713	0.539	0.073	0.00054427	DERL3
3.02e-08	-0.722828	0.614	0.902	0.00054629	HK1
3.05e-08	-0.586785	0.132	0.488	0.00055159	ENHO
3.06e-08	0.968845	0.868	0.561	0.00055391	SLC7A5
3.16e-08	-0.577696	0.224	0.634	0.00057175	PDLIM1
3.3e-08	0.975418	0.877	0.512	0.00059694	SCT
3.33e-08	-0.706498	0.969	1	0.00060202	RNH1
3.98e-08	0.851216	0.715	0.39	0.00071965	ASPH
4.08e-08	0.96294	0.982	0.976	0.00073855	CTSC
4.08e-08	-0.289783	1	1	0.00073862	CD74
4.21e-08	-0.55885	0.075	0.366	0.00076112	GPAT3
4.94e-08	-1.18352	0.86	0.902	0.00089384	LGALS1
5e-08	0.619307	0.996	0.976	0.00090483	ZNRF2
5.06e-08	-0.591341	0.167	0.561	0.00091535	ZNF366
5.18e-08	0.848543	0.89	0.756	0.00093585	LIME1
5.26e-08	0.636324	0.996	0.927	0.00095025	LILRA4
5.49e-08	-0.415513	0.996	1	0.00099187	HCLS1
5.53e-08	0.956675	0.544	0.098	0.00099921	SIT1
5.66e-08	-0.822337	0.829	0.951	0.00102378	MYO1G
6.05e-08	-0.325123	0.048	0.317	0.00109322	CD14
6.2e-08	0.82178	0.789	0.439	0.00112166	ADGRG5
6.23e-08	-0.602099	0.171	0.537	0.00112733	TIAM1
6.31e-08	0.865143	0.719	0.341	0.00114138	ULK1
6.55e-08	1.25113	0.838	0.61	0.00118385	TRAF4
6.67e-08	-1.0561	0.202	0.585	0.00120579	CD5
7.08e-08	0.691376	0.991	1	0.00128096	PRKCD
7.15e-08	0.680029	0.864	0.634	0.00129372	ADA
7.48e-08	-0.761801	0.768	0.951	0.00135175	CD48
7.62e-08	-0.560196	0.982	1	0.00137749	CSK
7.79e-08	-0.651756	0.908	0.976	0.00140836	GCLC
8e-08	-0.432254	1	1	0.00144584	SAMHD1
8.28e-08	-0.686302	0.215	0.61	0.00149638	LPCAT2
9e-08	-0.746672	0.259	0.683	0.00162652	TSPAN32
9.63e-08	0.950541	0.825	0.61	0.00174156	GRAMD1B
9.77e-08	0.778349	0.925	0.829	0.00176661	PAXX
9.87e-08	-0.709262	0.969	0.976	0.00178442	CNN2
1.02e-07	-0.630065	0.535	0.902	0.00184069	PNPLA6
1.11e-07	-0.113711	0	0.122	0.00200553	FCGR3A
1.11e-07	-0.888852	0.719	0.902	0.00200662	CD22
1.28e-07	0.998408	0.675	0.317	0.00230954	HS3ST3B1
1.31e-07	-0.646397	0.86	1	0.00236285	RHOG
1.34e-07	-0.191734	0.009	0.171	0.00241514	TLR8
1.4e-07	-0.605253	0.237	0.634	0.00253357	SLC24A4
1.52e-07	-0.467146	0.004	0.146	0.00275064	TIMD4
1.55e-07	-0.874691	0.649	0.878	0.00279894	CX3CR1
1.56e-07	-0.954181	0.478	0.854	0.00282888	FAM20C
1.62e-07	0.653756	0.974	0.878	0.00292331	ST3GAL2
1.63e-07	0.928123	0.68	0.268	0.0029474	SLC43A3
1.67e-07	0.6256	0.759	0.39	0.00302207	CREB3L2
1.67e-07	-0.420117	0.14	0.512	0.00302407	FGD4
1.77e-07	-0.43817	0.118	0.439	0.00319187	TMCO4
1.82e-07	-0.628716	0.079	0.366	0.00328334	CSTA
1.85e-07	0.716735	0.759	0.488	0.00334648	MGAT4A
1.94e-07	-0.592781	0.921	0.976	0.00351546	MSN
2.18e-07	0.674099	0.912	0.902	0.00393298	TEX2
2.21e-07	-0.571323	0.14	0.488	0.00400395	SIGLEC10
2.51e-07	0.657966	0.82	0.439	0.00454352	ST6GALNAC4
2.54e-07	0.698821	0.864	0.561	0.00458724	N4BP2L1
2.59e-07	-0.980555	0.25	0.659	0.0046826	IL1B
2.64e-07	-0.655985	0.61	0.927	0.00477537	GAA
2.67e-07	0.750832	0.719	0.39	0.00483555	MAP2K6
2.7e-07	0.779637	0.671	0.268	0.00488696	COL24A1
2.78e-07	0.765172	0.965	0.854	0.00503326	TNFRSF21
2.94e-07	0.591681	0.996	0.951	0.0053128	RAC2
2.94e-07	-0.30126	0.039	0.268	0.00531989	ABCB4
2.95e-07	-0.720471	0.36	0.707	0.00533264	TMEM131L
2.99e-07	-0.514122	0.794	0.951	0.00539903	S100A11
2.99e-07	1.19766	0.772	0.439	0.00539951	SLC12A3
3.11e-07	0.74898	0.974	0.854	0.0056225	CD68
3.13e-07	-0.784402	0.667	1	0.00565522	NFKB1
3.19e-07	-0.620602	0.978	1	0.00576029	GSTP1
3.2e-07	-0.688342	0.904	0.976	0.00577866	ALDH2
3.43e-07	0.560671	0.996	0.976	0.00620907	RNASET2
3.63e-07	1.01712	0.719	0.39	0.0065666	SELENOS
3.69e-07	-0.5776	0.189	0.537	0.00666375	S100A8
3.77e-07	0.954284	0.43	0	0.00681356	CMKLR1
3.92e-07	0.617658	0.987	0.951	0.00708559	CTSB
4.15e-07	-0.548382	0.974	1	0.00750267	LIMD2
4.84e-07	0.700769	0.969	0.927	0.00874735	OFD1
4.88e-07	0.928794	0.943	0.878	0.0088187	IRF4
5.11e-07	-0.821133	0.846	0.976	0.00923767	ANXA1
5.18e-07	-0.389147	1	1	0.00937079	ARHGDIB
5.54e-07	0.713832	0.654	0.268	0.0100085	AZIN2
5.87e-07	-0.593573	0.68	0.927	0.0106169	KDM2B
6.35e-07	-0.447838	0.127	0.463	0.0114746	NOL4L
6.35e-07	0.656843	0.943	0.683	0.0114824	PARP10
6.42e-07	-0.269323	0.061	0.317	0.0116064	PRR11
6.58e-07	0.803969	0.873	0.61	0.011902	FCHSD2
6.8e-07	-0.439221	0.982	1	0.0122881	GABARAP
6.89e-07	0.887906	0.825	0.61	0.0124567	RNF213
7.76e-07	-0.677467	0.368	0.756	0.0140386	S100A9
8.03e-07	0.768029	0.412	0	0.0145263	PHEX
8.08e-07	0.97551	0.759	0.366	0.0146035	HS3ST1
8.89e-07	0.766835	0.803	0.463	0.0160764	KCNK17
9e-07	-0.715772	0.579	0.878	0.0162649	DNASE1L1
9.11e-07	-0.444528	0.11	0.415	0.0164766	NR4A2
9.28e-07	-0.153647	0.013	0.171	0.0167885	CEBPB
9.67e-07	-0.684168	0.732	0.902	0.0174888	NIBAN1
1.01e-06	-0.710611	0.544	0.878	0.0182873	CLEC4A
1.11e-06	0.618293	0.759	0.488	0.0199867	SURF4
1.16e-06	-0.613394	0.776	0.951	0.020956	PPT1
1.18e-06	0.658736	0.829	0.659	0.0214245	TMEM268
1.29e-06	0.828052	0.917	0.78	0.0233383	CYBB
1.3e-06	-0.242242	0.013	0.171	0.0235131	ADCY6
1.31e-06	0.421856	0.965	0.927	0.0236411	C15orf39
1.44e-06	-0.383621	0.096	0.39	0.0260491	MPP3
1.47e-06	-0.665936	0.689	0.951	0.0264906	GLIPR2
1.48e-06	-0.331653	0.105	0.39	0.0267161	CDC42EP3
1.53e-06	-0.452293	0.969	1	0.0277204	ARF6
1.67e-06	-0.684982	0.772	0.951	0.0302816	LGALS9
1.72e-06	0.69566	0.868	0.683	0.0310868	ATG101
1.78e-06	-0.375744	0.07	0.317	0.0321093	IPCEF1
1.81e-06	-0.921562	0.158	0.488	0.0327309	RHOB
1.82e-06	-0.594945	0.162	0.488	0.0328297	LRP1
1.88e-06	0.590542	0.89	0.829	0.0339546	MEF2D
1.9e-06	0.720056	0.724	0.439	0.0342673	LRP8
2.08e-06	-0.442038	0.996	1	0.0375562	EFHD2
2.12e-06	0.790473	0.89	0.732	0.03833	ATP2A3
2.16e-06	-0.0987536	0	0.098	0.0391052	TLR5
2.16e-06	-0.132882	0	0.098	0.0391052	VSTM1
2.23e-06	-0.147328	0.009	0.146	0.0403639	TMEM176B
2.28e-06	0.617009	0.952	0.927	0.0413048	CHST11
2.29e-06	0.682971	0.816	0.61	0.0414225	SEC61B
2.32e-06	-0.149306	0.009	0.146	0.0418636	SAMD15
2.34e-06	-0.635866	0.684	1	0.0423342	PLXNC1
2.43e-06	0.728478	0.697	0.341	0.0440291	P3H2
2.44e-06	0.918228	0.43	0.049	0.0440929	CUEDC1
2.44e-06	0.555414	0.987	1	0.0441196	UNC93B1
2.47e-06	0.460975	0.996	1	0.0445953	OGT
2.49e-06	0.738786	0.785	0.537	0.0450703	LAMP1
2.53e-06	0.903347	0.711	0.463	0.0457498	ERN1
2.59e-06	-0.503927	0.838	0.976	0.0467725	DOCK11
2.65e-06	-0.58718	0.408	0.756	0.0478847	C11orf21
2.81e-06	0.687452	0.68	0.317	0.0508948	TPST2
2.82e-06	-0.581422	0.961	0.976	0.0509293	ANXA5
2.87e-06	-0.722524	0.877	0.976	0.0518648	ITGB7
2.93e-06	-0.384803	1	1	0.0528917	LCP1
3.26e-06	-0.280351	0.057	0.293	0.0589647	BEST1
3.4e-06	-0.62458	0.899	0.951	0.0614435	TYMP
3.47e-06	0.683556	0.417	0.024	0.0627147	TTC39A
3.91e-06	-0.699098	0.276	0.585	0.0706204	ARRB1
4.21e-06	0.78732	0.706	0.439	0.076202	XBP1
4.27e-06	-0.307877	0.061	0.293	0.0772923	SMAD7
4.38e-06	-0.420667	0.171	0.488	0.0791564	SOCS6
4.4e-06	0.629852	0.943	0.902	0.0795547	TACC1
4.47e-06	-0.393144	0.053	0.268	0.0808399	GPRIN3
4.5e-06	-0.676825	0.991	1	0.081459	DUSP1
5.16e-06	-0.386619	1	1	0.0932633	DPYSL2
5.32e-06	0.68133	0.702	0.366	0.0961926	OPN3
5.46e-06	0.55816	0.645	0.268	0.0986556	LRP5
5.46e-06	-0.403984	0.026	0.195	0.0987953	PIK3R6
5.47e-06	-0.352588	0.083	0.341	0.0989858	NMNAT3
5.58e-06	0.638813	0.689	0.39	0.100924	MAGED1
5.67e-06	0.543369	0.93	0.78	0.102552	GAS6
5.71e-06	0.73336	0.39	0.024	0.103211	COBLL1
5.78e-06	-0.692461	0.289	0.634	0.104553	SYTL1
5.95e-06	-0.756853	0.5	0.805	0.107544	LILRA1
6.27e-06	0.601835	0.961	0.854	0.113292	RNF11
6.32e-06	-0.283176	0.18	0.537	0.114332	MAP3K20
6.34e-06	-0.275394	0.061	0.293	0.11469	CAMP
6.54e-06	-0.33793	1	1	0.118267	OAZ1
6.84e-06	0.644122	0.908	0.756	0.12376	VEGFB
7.18e-06	0.540231	0.886	0.707	0.129833	TM9SF3
7.19e-06	-0.566425	0.759	0.951	0.129951	CPPED1
7.38e-06	0.528711	0.943	0.902	0.13339	IGFLR1
7.38e-06	0.622087	0.684	0.415	0.13339	ARID3A
7.47e-06	0.649936	0.996	0.976	0.135115	YPEL5
7.64e-06	-0.513823	0.772	0.927	0.138204	R3HDM4
7.72e-06	0.623598	0.785	0.634	0.139521	ITPR2
7.86e-06	-0.516505	0.969	1	0.142163	PTPN6
8.09e-06	-0.787627	0.732	0.951	0.146325	EVL
8.2e-06	1.80967	0.355	0	0.148214	KRT5
8.3e-06	-0.262813	0.07	0.317	0.149993	GFRA2
8.36e-06	-0.543523	0.982	0.927	0.151116	VASH1
8.76e-06	-0.508922	0.921	0.951	0.158341	LCP2
8.77e-06	-0.628714	0.504	0.854	0.158623	ITGA5
8.86e-06	0.593832	0.912	0.634	0.160239	TMEM63A
9.28e-06	-0.546175	0.671	1	0.16787	CAMKK2
9.63e-06	-0.388571	1	1	0.17418	CST3
1.01e-05	-0.308451	0.127	0.415	0.181786	ARHGEF19
1.02e-05	-0.389347	0.18	0.512	0.18357	ALDH3B1
1.03e-05	-0.538312	0.513	0.878	0.18637	KLF9
1.05e-05	0.545224	0.868	0.732	0.189613	SSR4
1.06e-05	0.630366	0.478	0.122	0.191758	SCARB2
1.07e-05	-0.372263	0.013	0.146	0.193509	ACTN1
1.08e-05	-0.53079	0.987	1	0.194593	FXYD5
1.09e-05	0.527754	0.697	0.415	0.196319	IL18R1
1.11e-05	0.963568	0.447	0.098	0.19988	KLHL33
1.16e-05	-0.489044	0.596	0.854	0.210416	PRCP
1.18e-05	-0.907444	0.518	0.829	0.214226	MARCKSL1
1.22e-05	-0.387729	0.149	0.439	0.220922	SLC17A9
1.24e-05	2.27287	0.553	0.171	0.223914	PTGDS
1.24e-05	0.634229	0.781	0.512	0.224491	SMC6
1.29e-05	-0.429149	0.487	0.854	0.232964	KLHL5
1.32e-05	0.524029	0.934	0.902	0.239246	PDCD4
1.33e-05	-0.211508	0.035	0.22	0.239647	SEPTIN3
1.33e-05	-0.38239	0.07	0.293	0.240824	LPAR5
1.39e-05	-0.169267	0.035	0.22	0.25122	ZNF433
1.4e-05	-0.554287	0.364	0.683	0.252925	RAB32
1.42e-05	0.63747	0.447	0.073	0.257399	MYLK
1.43e-05	-0.332214	0.145	0.439	0.258725	ASGR2
1.48e-05	0.712395	0.627	0.366	0.267649	LYSMD2
1.49e-05	0.5892	0.846	0.634	0.26943	CERS6
1.49e-05	-0.320412	0.07	0.293	0.26947	ANPEP
1.52e-05	-0.262449	0.101	0.366	0.274521	ENTPD1
1.56e-05	-0.348439	0.14	0.439	0.281381	IRAK3
1.57e-05	-0.536576	0.553	0.878	0.283213	ALOX5
1.58e-05	-0.577587	0.386	0.707	0.285629	CD151
1.68e-05	-0.440198	0.987	0.927	0.302948	ANXA2
1.72e-05	-0.472495	0.031	0.195	0.310414	CLEC7A
1.74e-05	-0.512347	0.351	0.756	0.313838	CSRP1
1.77e-05	0.566838	0.614	0.268	0.320131	ZDHHC4
1.84e-05	0.605296	0.895	0.756	0.332682	CLN8
1.93e-05	-0.392123	0.996	1	0.349319	CFL1
1.94e-05	-0.482223	0.346	0.683	0.35065	TUBA1A
1.98e-05	0.583449	0.956	0.878	0.357371	SLC1A5
2.07e-05	-0.61129	0.219	0.512	0.373734	CD244
2.2e-05	0.595096	0.882	0.756	0.398344	BCL7A
2.24e-05	0.528719	0.991	1	0.404316	SELL
2.24e-05	0.432279	0.996	1	0.404317	APBB1IP
2.26e-05	-0.514119	0.895	1	0.409497	SEMA4A
2.3e-05	0.589093	0.825	0.537	0.415183	FAM160A1
2.31e-05	-0.448825	0.904	0.976	0.417859	PRMT2
2.32e-05	0.486207	0.974	1	0.420278	ZDHHC17
2.35e-05	-0.570803	0.474	0.78	0.424128	NLRP1
2.42e-05	-0.699738	0.895	0.976	0.437874	AHR
2.43e-05	0.460232	0.807	0.634	0.440166	ELL
2.52e-05	0.430038	0.996	0.976	0.456352	INPP4A
2.55e-05	-0.42749	0.132	0.39	0.461907	KCNE3
2.6e-05	-0.510138	0.184	0.463	0.469698	SLC9A9
2.62e-05	-0.310644	0.075	0.293	0.473606	PITPNC1
2.64e-05	0.495275	0.325	0	0.477067	CADM4
2.67e-05	-0.633409	0.526	0.854	0.482363	SLC16A3
2.81e-05	0.6076	0.978	0.927	0.507236	NPC2
2.83e-05	-0.303277	0.118	0.39	0.511257	TNFRSF10B
3.02e-05	-0.515377	0.487	0.854	0.546523	PAK1
3.04e-05	-0.475948	0.421	0.756	0.549012	IL18
3.04e-05	-0.120916	0.009	0.122	0.549028	PTGER2
3.11e-05	0.770327	0.89	0.732	0.562196	SLC2A1
3.13e-05	0.50082	0.873	0.732	0.565692	SLC38A1
3.13e-05	0.498943	0.952	0.951	0.565872	IFNAR2
3.13e-05	0.44506	0.978	0.951	0.566362	TGFBR2
3.14e-05	-0.404207	0.145	0.415	0.567633	SHFL
3.14e-05	-0.103209	0.009	0.122	0.568396	IFI6
3.16e-05	0.591597	0.987	0.976	0.57187	EIF4A3
3.18e-05	-0.499078	0.548	0.854	0.574293	XYLT1
3.22e-05	-0.623544	0.649	0.902	0.581519	CFP
3.23e-05	-0.499366	0.838	0.927	0.584946	MFSD1
3.44e-05	0.555403	0.487	0.171	0.622103	SNX9
3.51e-05	0.596277	0.645	0.439	0.634198	TCP11L1
3.51e-05	0.558561	0.346	0.024	0.635308	KCNA5
3.54e-05	0.784966	0.654	0.366	0.639526	SERPINB9
3.64e-05	0.538036	0.592	0.317	0.658215	ABI2
3.65e-05	0.461269	0.316	0	0.659716	CUX2
3.66e-05	-0.361948	0.193	0.488	0.661196	FAM214B
3.76e-05	-0.506997	0.618	0.878	0.680645	PLEC
3.8e-05	0.472377	0.746	0.537	0.686504	SMIM7
3.8e-05	-0.511004	0.066	0.268	0.687776	ADAM8
3.94e-05	-0.200617	0.048	0.244	0.712988	ZNF473
3.98e-05	0.492279	0.846	0.561	0.720179	CYFIP2
3.99e-05	0.548972	0.864	0.683	0.720805	CXXC5
4.09e-05	0.495117	0.991	1	0.738876	ARHGAP9
4.09e-05	-0.411831	0.386	0.756	0.739893	MEGF9
4.12e-05	0.569218	0.452	0.146	0.7457	CYYR1
4.24e-05	-0.0707944	0	0.073	0.76756	CD96
4.24e-05	-0.0730895	0	0.073	0.76756	TNIK
4.24e-05	-0.0961473	0	0.073	0.76756	CC2D2A
4.24e-05	-0.0757847	0	0.073	0.76756	ABCB1
4.24e-05	-0.0887638	0	0.073	0.76756	TMEM176A
4.24e-05	-0.0694213	0	0.073	0.76756	HACD1
4.24e-05	-0.0670728	0	0.073	0.76756	CD248
4.24e-05	-0.088496	0	0.073	0.76756	SH2D3A
4.27e-05	-0.707056	0.408	0.756	0.772932	OTUD1
4.33e-05	-0.726869	0.469	0.732	0.783535	SLC8A1
4.5e-05	-0.303823	0.061	0.268	0.814096	VCAN
4.53e-05	0.465175	0.592	0.317	0.818221	PCDHGC3
4.72e-05	-0.462156	0.491	0.805	0.852663	DYNC1LI1
4.72e-05	-0.506427	0.417	0.732	0.854023	SAMD9L
4.78e-05	0.594313	0.583	0.317	0.863704	DMXL2
4.86e-05	-0.42925	0.978	1	0.878927	ARHGAP30
5.01e-05	-0.756424	0.276	0.561	0.905004	CDH23
5.03e-05	-0.185869	0.004	0.098	0.909247	GBP1
5.03e-05	-0.141032	0.004	0.098	0.909247	CD28
5.11e-05	0.504776	0.89	0.732	0.923312	PI4KA
5.19e-05	0.546694	0.969	0.927	0.937866	CARD11
5.23e-05	-0.0905832	0.004	0.098	0.946189	KCNQ5
5.29e-05	-0.228406	0.088	0.317	0.955967	ZBTB46
5.29e-05	0.583933	0.728	0.463	0.956439	RHBDF2
5.4e-05	0.598891	0.364	0.049	0.975668	MYBL2
5.44e-05	-0.0916307	0.004	0.098	0.984549	S1PR1
5.51e-05	0.708875	0.333	0.024	0.995755	LAMP5
5.67e-05	0.573794	0.825	0.756	1	TFRC
5.71e-05	-0.397584	0.93	1	1	ACAA1
5.77e-05	0.526508	0.746	0.488	1	EIF1AY
5.8e-05	0.645544	0.671	0.415	1	CCDC186
5.85e-05	0.493363	0.987	0.854	1	RNF149
6.07e-05	-0.835753	0.513	0.78	1	THBD
6.18e-05	-0.258478	0.057	0.244	1	TSGA10IP
6.4e-05	-0.219875	0.035	0.195	1	SLC31A2
6.47e-05	0.442446	0.724	0.488	1	EIF4ENIF1
6.57e-05	0.35534	0.996	1	1	UCP2
6.73e-05	-0.490913	0.544	0.829	1	DOCK5
6.83e-05	-0.448148	0.838	0.951	1	RAPGEF1
6.86e-05	0.636937	0.776	0.463	1	PROC
6.92e-05	-0.480903	0.224	0.537	1	ARHGEF40
6.96e-05	-0.252034	0.088	0.317	1	PCNX2
7.04e-05	-0.1377	0.018	0.146	1	SIGLEC9
7.07e-05	-0.281917	1	1	1	PFN1
7.16e-05	-0.544349	0.75	0.902	1	FYN
7.19e-05	-0.558491	0.421	0.756	1	CLIC2
7.2e-05	-0.163965	0.026	0.171	1	HK2
7.35e-05	0.505433	0.737	0.634	1	ALG2
7.44e-05	0.721379	0.456	0.171	1	PLAUR
7.52e-05	0.537584	0.509	0.195	1	IRF2BPL
7.59e-05	0.487455	0.952	0.878	1	NFX1
7.61e-05	0.518076	0.377	0.073	1	KANK1
7.64e-05	0.652109	0.732	0.537	1	PPM1K
7.68e-05	0.481116	0.325	0.024	1	LRRC36
7.7e-05	-0.382598	0.07	0.268	1	SGK1
7.75e-05	-0.159399	0.026	0.171	1	ADGRG6
8.14e-05	-0.185832	0.026	0.171	1	BCL2L11
8.28e-05	-0.57654	0.649	0.878	1	PLBD2
8.33e-05	-0.149361	0.044	0.22	1	LPAR6
8.41e-05	-0.433765	1	1	1	S100A4
8.63e-05	-0.422462	0.447	0.78	1	CAMK1D
8.79e-05	-0.32134	0.189	0.488	1	SLC25A25
8.88e-05	0.551718	0.996	0.854	1	CSF2RB
8.95e-05	0.444215	0.794	0.488	1	CANX
9.03e-05	-0.45432	0.57	0.878	1	PIEZO1
9.16e-05	0.453761	0.724	0.463	1	ADCK2
9.21e-05	-0.513941	0.254	0.585	1	PHETA1
9.24e-05	0.563958	0.925	0.854	1	SFMBT2
9.29e-05	-0.631651	0.526	0.829	1	NCF2
9.42e-05	-0.42665	0.118	0.341	1	PLEKHA8
9.58e-05	-0.539335	0.246	0.537	1	ZFP36L1
9.76e-05	-0.412963	0.732	0.951	1	VAMP3
9.83e-05	0.673488	0.421	0.122	1	ATP13A2
9.85e-05	0.550778	0.789	0.634	1	SPNS3
9.88e-05	-0.480849	0.961	0.902	1	AXL
9.89e-05	-0.409244	1	1	1	S100A6
9.9e-05	0.483468	0.82	0.732	1	DHTKD1
9.98e-05	0.627521	0.513	0.195	1	SLFN11
0.00010013	-0.239898	0.048	0.22	1	ARSG
0.00010068	0.787127	0.693	0.463	1	LHFPL2
0.00010204	-0.156529	0.035	0.195	1	RTN1
0.00010231	0.519796	0.548	0.244	1	PTK7
0.00010508	-0.495609	0.368	0.634	1	RELB
0.00011048	0.541642	0.316	0.024	1	PLVAP
0.00011114	-0.371552	0.987	1	1	EEF1G
0.00011136	-0.151019	0.035	0.195	1	PPM1H
0.00011146	-0.389532	0.184	0.463	1	HIVEP3
0.0001129	-0.471107	0.149	0.39	1	SECTM1
0.00011324	0.511635	0.588	0.366	1	LILRB4
0.00011492	-0.236919	0.048	0.22	1	SPEF2
0.00011734	-0.576044	0.399	0.683	1	ARPIN
0.00011928	0.471946	0.956	0.951	1	TM9SF2
0.00011938	-0.470943	0.425	0.756	1	NUDT16
0.00012043	0.417181	0.991	0.976	1	PLP2
0.00012152	0.418003	0.925	0.878	1	ARID1B
0.00012183	-0.493344	0.693	0.927	1	SHKBP1
0.00012193	-0.300911	0.083	0.293	1	CD101
0.00012357	0.647315	0.447	0.146	1	MYB
0.00012656	0.580604	0.618	0.366	1	TMEM8B
0.00012988	0.475876	0.908	0.829	1	MAPRE2
0.0001343	0.539238	0.667	0.439	1	LMAN1
0.00013523	0.547645	0.447	0.122	1	APCDD1
0.00013923	0.61874	0.338	0.049	1	PRXL2A
0.00014616	0.413984	0.333	0.049	1	SH3D19
0.00014693	0.424191	0.987	0.976	1	CAPG
0.00014758	-0.256258	1	1	1	CORO1A
0.00015132	-0.328965	0.11	0.341	1	CMPK2
0.00015152	0.394409	1	1	1	SRGN
0.00015429	-0.429497	0.276	0.561	1	VPS9D1
0.00015469	0.493207	0.693	0.39	1	PCNX1
0.00015513	-0.203643	0.013	0.122	1	FOSL1
0.00015598	-0.468538	0.899	0.951	1	VASP
0.00015654	0.521793	0.917	0.829	1	ERCC1
0.00015726	0.510899	0.702	0.463	1	FNDC3A
0.00015839	-0.408615	0.838	0.976	1	ZNF385A
0.0001635	0.568035	0.675	0.415	1	TMEM263
0.00016412	-0.338084	0.298	0.61	1	MOV10
0.00016447	0.674347	0.522	0.268	1	NUCB2
0.00016503	-0.539304	0.855	0.902	1	SERPINB1
0.00016699	0.488463	0.474	0.195	1	NEDD9
0.00016964	-0.265781	0.11	0.341	1	ADAP2
0.00017122	0.461594	0.851	0.78	1	SCARB1
0.00017344	0.455404	0.272	0	1	FAM30A
0.0001738	-0.544547	0.684	0.878	1	GAS7
0.00017686	0.574014	0.68	0.463	1	P2RY14
0.00018063	0.57824	0.618	0.366	1	ST6GALNAC6
0.0001828	-0.210613	0.048	0.22	1	NCALD
0.00018431	-0.354213	0.535	0.854	1	TSPO
0.00018483	0.4105	0.355	0.073	1	APOBEC3D
0.00018537	0.541293	0.596	0.341	1	TP53I13
0.00018648	-0.21874	0.022	0.146	1	APOL6
0.00018841	-0.382999	0.974	1	1	ARPC1B
0.00018998	-0.456272	0.842	1	1	LTA4H
0.00019259	0.695342	0.311	0.024	1	SHD
0.0001927	-0.521761	0.917	0.951	1	EMP3
0.00019653	-0.110267	0.013	0.122	1	ITGA7
0.00019889	0.551355	0.873	0.683	1	BST2
0.00020505	0.511548	0.877	0.78	1	CXCR3
0.00020957	0.46442	0.456	0.146	1	ATP8B2
0.00021385	-0.182809	0.031	0.171	1	NFAM1
0.00021457	-0.458676	0.399	0.707	1	DENND3
0.00021655	0.369364	0.825	0.659	1	TBC1D2B
0.00021844	-0.144889	0.039	0.195	1	SLC22A15
0.00022022	0.490779	0.803	0.561	1	SLC3A2
0.00022131	-0.472721	0.478	0.78	1	ECHS1
0.00022234	-0.167673	0.022	0.146	1	TC2N
0.00022348	0.419486	0.684	0.512	1	GPAA1
0.00022527	-0.314718	0.118	0.341	1	SDS
0.00022564	0.473931	0.601	0.366	1	ST3GAL1
0.00022674	0.501804	0.842	0.732	1	HSP90B1
0.00023129	-0.456309	0.504	0.78	1	LFNG
0.00023372	-0.180781	0.022	0.146	1	SQLE
0.0002352	0.540267	0.614	0.341	1	STRBP
0.00023605	-0.437252	0.404	0.707	1	PTGS1
0.00024656	0.482559	0.882	0.634	1	TSPAN3
0.00024985	-0.128143	0.031	0.171	1	DAGLA
0.00025046	0.515269	0.763	0.61	1	LY9
0.0002584	-0.409957	0.825	0.951	1	DOCK10
0.00026324	-0.364494	0.982	0.976	1	MYD88
0.00026696	-0.176571	0.031	0.171	1	STAB1
0.00026707	-0.386279	0.276	0.585	1	C19orf38
0.00027624	-0.389795	0.171	0.415	1	SLC7A7
0.00027698	0.329052	1	1	1	RUNX2
0.00027795	-0.20393	0.053	0.22	1	PLEKHA6
0.0002821	0.546189	0.518	0.268	1	TLR7
0.0002822	0.540387	0.943	0.854	1	SPCS1
0.00028305	-0.188708	0.053	0.22	1	CEACAM4
0.0002841	0.361234	1	1	1	CNPY3
0.00028475	-0.471295	0.25	0.512	1	NSMF
0.00029135	0.449321	0.974	0.976	1	ADA2
0.00031349	0.496374	0.697	0.463	1	CSNK1E
0.00031381	0.630338	0.509	0.244	1	TBC1D4
0.0003143	-0.311772	0.996	1	1	CELF2
0.00031655	0.448167	0.877	0.78	1	EPHB1
0.00031725	-0.497234	0.456	0.732	1	RALB
0.0003305	0.245634	1	1	1	B2M
0.00033288	-0.419903	0.934	1	1	ATP6AP1
0.00033328	-0.321792	1	1	1	ITGB2
0.00034006	0.476469	0.68	0.463	1	EXOC6
0.00034514	-0.476009	0.439	0.756	1	PTPN12
0.00034864	-0.379437	0.368	0.707	1	RBPJ
0.0003502	0.464449	0.807	0.561	1	DACH1
0.0003558	0.45739	0.522	0.268	1	RDH11
0.00036063	-0.273067	0.009	0.098	1	C2orf91
0.00036063	-0.455634	0.009	0.098	1	SPINK2
0.00036861	0.470823	0.829	0.683	1	CEP128
0.00037253	-0.251404	0.009	0.098	1	KCNN4
0.00037534	-0.452179	0.193	0.439	1	CD83
0.00038045	-0.420038	0.316	0.61	1	FNIP2
0.00038118	0.419058	0.281	0.024	1	SLC35F3
0.00038132	-0.33167	0.895	0.927	1	GDI2
0.00038358	-0.220963	0.154	0.415	1	ENDOD1
0.00038386	-0.351172	0.969	0.976	1	CAPZB
0.00038634	0.460813	0.895	0.829	1	SMARCB1
0.00038978	0.498801	0.864	0.78	1	MTMR1
0.00039354	0.371314	0.982	0.927	1	PIK3AP1
0.00039434	-0.381768	0.614	0.927	1	NFATC2
0.00040436	0.611009	0.93	0.756	1	FUT7
0.00040808	0.507089	0.693	0.537	1	TNNI2
0.0004105	-0.155628	0.009	0.098	1	CAVIN3
0.0004105	-0.157342	0.009	0.098	1	NRGN
0.00041246	-0.339969	0.232	0.512	1	SLC2A3
0.00042189	0.39004	0.246	0	1	COBL
0.0004244	-0.952143	0.825	0.976	1	AIF1
0.00042915	0.604872	0.526	0.341	1	FLNB
0.00043142	-0.220112	0.14	0.39	1	MAGEF1
0.0004352	0.59306	0.614	0.415	1	P2RX1
0.00043608	0.459137	0.575	0.317	1	GAB2
0.00043778	-0.080304	0.009	0.098	1	DDX60L
0.00043778	-0.120298	0.009	0.098	1	TMEM217
0.00044138	-0.412135	0.943	1	1	EVI2B
0.00044232	-0.37084	0.399	0.683	1	POU2F2
0.00044495	-0.406858	0.469	0.78	1	GPR160
0.00044557	0.44361	0.697	0.537	1	IRAK4
0.00046675	-0.0851919	0.009	0.098	1	PADI2
0.00046679	0.424914	0.842	0.78	1	MAP4K4
0.00046983	-0.449107	0.232	0.488	1	VIPR1
0.00047133	-0.395473	0.311	0.585	1	CASK
0.00047176	-0.337687	0.224	0.512	1	CD200R1
0.0004726	0.488626	0.82	0.634	1	RBMS1
0.00048135	-0.349008	0.996	1	1	IKZF1
0.00048422	0.416931	0.855	0.756	1	RAP1GAP2
0.00049347	-0.249186	0.096	0.293	1	CD109
0.0004974	-0.315218	0.215	0.512	1	PI4K2A
0.00049869	-0.287996	0.154	0.39	1	PPARGC1B
0.0005052	0.366336	0.285	0.024	1	C11orf80
0.00050761	-0.453961	0.386	0.707	1	IER5
0.00051944	-0.241535	0.092	0.293	1	RPA4
0.00052077	-0.229734	0.171	0.439	1	MTHFSD
0.00052436	0.338533	0.272	0.024	1	TTC24
0.00053112	-0.426032	0.846	0.976	1	PTPRC
0.00053197	-0.362257	0.07	0.244	1	TSPAN2
0.00053588	-0.429076	0.895	0.927	1	PSTPIP1
0.00053719	0.35511	0.996	1	1	ARHGAP4
0.00053833	-0.130077	0.044	0.195	1	XYLB
0.00053926	0.457324	0.706	0.488	1	AVEN
0.00055932	-0.336746	0.412	0.707	1	ZNF117
0.00057776	0.558424	0.276	0.024	1	EPS8L2
0.00057862	-0.300989	0.075	0.244	1	DHRS3
0.00058125	-0.410084	0.491	0.78	1	ITPKB
0.0005815	-0.180403	0.018	0.122	1	HNRNPLL
0.00058615	-0.401483	0.36	0.634	1	TPMT
0.00059423	0.371526	0.996	0.976	1	SYK
0.00059672	-0.131191	0.018	0.122	1	IKZF3
0.00061394	-0.204746	0.083	0.268	1	PPM1L
0.00061545	-0.547486	0.482	0.732	1	LRRC8C
0.00061571	-0.268643	0.171	0.415	1	ACER3
0.00061658	-0.371327	0.219	0.488	1	PLSCR3
0.00061727	-0.267059	0.175	0.439	1	PTRH1
0.00061756	0.428505	0.636	0.512	1	SLC35A3
0.00062496	0.461626	0.377	0.098	1	PARVB
0.00062828	-0.313234	0.018	0.122	1	TRBC1
0.00064013	-0.501599	0.408	0.659	1	YBX3
0.00064023	0.447421	0.882	0.732	1	NUMA1
0.00064397	-1.15737	0.276	0.512	1	LMNA
0.00066007	0.347846	0.329	0.073	1	GAL3ST4
0.00066139	-0.156361	0.018	0.122	1	KATNAL2
0.00066552	-0.365229	0.421	0.756	1	PLSCR1
0.00066846	-0.435115	0.544	0.829	1	CSRNP1
0.00067252	-0.435303	0.772	0.902	1	RXRA
0.00067291	0.474361	0.908	0.805	1	CALR
0.00067855	-0.116824	0.018	0.122	1	LMCD1
0.0006789	-0.259242	0.215	0.488	1	TOR2A
0.0006816	-0.144238	0.035	0.171	1	DPCD
0.00068342	-0.428943	0.583	0.878	1	STX12
0.00068977	-0.466721	0.447	0.707	1	GSAP
0.00069181	0.363095	0.996	0.976	1	PRKCB
0.00069701	0.491155	0.662	0.488	1	MILR1
0.00070862	-0.115218	0.026	0.146	1	SLCO3A1
0.00071957	0.428136	0.706	0.537	1	ZMYND8
0.00073669	-0.391813	0.395	0.659	1	UBXN11
0.00074135	-0.351471	0.219	0.463	1	CPNE2
0.00074519	0.372588	0.294	0.049	1	IFNLR1
0.00074974	-0.375708	0.908	1	1	TIMP2
0.00075139	-0.11041	0.018	0.122	1	S100A12
0.00075402	0.366996	0.408	0.146	1	DDX51
0.00075667	-0.377147	0.364	0.659	1	HSPBP1
0.00075772	0.456502	0.794	0.659	1	HCST
0.00076121	-0.24257	0.246	0.561	1	TBXAS1
0.00076506	-0.521755	0.241	0.488	1	TCEA3
0.00078432	-0.452337	0.575	0.829	1	RCN3
0.0007876	-0.358374	0.939	0.976	1	KMT2C
0.00079571	-0.124449	0.004	0.073	1	METAP1D
0.00079571	-0.0730188	0.004	0.073	1	SCGB3A1
0.00079571	-0.124461	0.004	0.073	1	GIMAP6
0.00079571	-0.0689944	0.004	0.073	1	BDKRB1
0.00079777	0.380305	0.395	0.122	1	CCDC183
0.00079947	0.399744	0.333	0.073	1	FNBP1L
0.00080059	-0.221335	0.088	0.268	1	COL9A2
0.00080652	0.350517	0.719	0.585	1	KRTCAP2
0.0008243	0.3716	0.434	0.171	1	SEC61A2
0.00082615	-0.127069	0.004	0.073	1	TAF3
0.00082615	-0.0693771	0.004	0.073	1	ZNF547
0.00082952	0.489722	0.921	0.854	1	GNA15
0.00083043	0.51559	0.544	0.317	1	CHST12
0.00083983	-0.462675	0.579	0.732	1	MAP3K4
0.00084308	-0.428909	0.355	0.634	1	NAV1
0.00084432	0.218074	0.412	0.146	1	PKD2
0.00085307	0.458111	0.917	0.902	1	SRPRA
0.00085767	-0.126763	0.004	0.073	1	HK3
0.00085767	-0.0816735	0.004	0.073	1	LDLRAD3
0.00085767	-0.0924555	0.004	0.073	1	HIC1
0.00085767	-0.0810481	0.004	0.073	1	FCAR
0.00085824	-0.19604	0.048	0.195	1	RAB37
0.00086024	-0.330963	0.303	0.561	1	SNX15
0.00086089	0.403722	0.934	0.878	1	SKAP2
0.0008735	-0.214554	0.048	0.195	1	SULT1A1
0.00088073	0.358501	0.846	0.829	1	TBC1D14
0.0008903	-0.0645687	0.004	0.073	1	CYP1B1
0.0008903	-0.063363	0.004	0.073	1	CXCL8
0.0008903	-0.0723454	0.004	0.073	1	HPSE
0.0008903	-0.051982	0.004	0.073	1	APBA2
0.00089076	0.403775	0.596	0.341	1	SLC35B1
0.00089668	-0.391392	0.531	0.829	1	DENND1A
0.00090447	0.393822	0.996	0.976	1	NIN
0.00091154	0.406708	0.706	0.61	1	ACBD5
0.00092951	0.323479	0.996	1	1	IRF2BP2
0.00093077	0.523803	0.614	0.463	1	TAX1BP3
0.00093713	-0.19985	0.048	0.195	1	SRR
0.0009568	0.39108	0.768	0.634	1	DIP2A
0.0009589	-0.313221	0.996	1	1	LAPTM5
0.00098764	-0.141901	0.048	0.195	1	RCVRN
0.00100038	0.367849	0.675	0.512	1	TMED2
0.00101195	-0.464803	0.316	0.561	1	PRAM1
0.00102028	-0.328068	1	0.976	1	CCND3
0.00102932	0.492606	0.64	0.488	1	FAM214A
0.00104318	-0.353792	0.934	1	1	YBX1
0.00105566	0.434124	0.667	0.415	1	AMDHD2
0.00106986	-0.507974	0.241	0.463	1	NKG7
0.00107689	-0.303348	0.974	1	1	GNAI2
0.00107694	0.432333	0.855	0.659	1	AUTS2
0.0010818	-0.349996	0.781	0.878	1	RNF44
0.00108601	0.37893	0.636	0.537	1	PRMT7
0.00109043	-0.235782	0.184	0.439	1	SLC49A4
0.0010989	0.415729	0.895	0.78	1	PHC3
0.00111546	-0.123033	0.048	0.195	1	DFFB
0.00113082	0.338672	0.943	0.927	1	SERTAD2
0.00114463	0.490611	0.789	0.61	1	OAS1
0.00114507	-0.444401	0.079	0.244	1	ZNF503
0.00114951	0.433645	0.25	0.024	1	GLT1D1
0.00117786	0.429841	0.636	0.366	1	MRNIP
0.00119745	0.401266	0.737	0.634	1	NUB1
0.00120117	0.318058	0.86	0.902	1	TTYH2
0.00120681	-0.413998	0.329	0.61	1	STX3
0.00121232	0.310682	0.25	0.024	1	CDK5R1
0.00121318	-0.276492	0.079	0.244	1	PRUNE2
0.00121727	0.688576	0.61	0.439	1	SELPLG
0.00122226	0.366912	0.987	1	1	MYO15B
0.00122597	-0.285993	0.294	0.585	1	ING1
0.00122694	-0.263573	0.987	1	1	YWHAZ
0.00122931	0.435564	0.636	0.463	1	VEZF1
0.00122967	-0.284152	0.811	0.927	1	CHP1
0.00123565	0.329654	0.68	0.61	1	ZBED1
0.0012408	0.398532	0.969	0.951	1	ELMSAN1
0.00124343	-0.323305	0.518	0.756	1	PLXDC2
0.00125055	-0.327965	0.987	1	1	EIF4A1
0.00125329	0.373699	0.5	0.268	1	RAB2B
0.0012548	-0.374499	0.474	0.732	1	KCNMB1
0.00126414	-0.191061	0.075	0.244	1	SULT1B1
0.00127945	-0.268678	0.996	0.976	1	FCGRT
0.00130077	-0.474259	0.623	0.878	1	COMMD9
0.00130211	-0.28119	0.031	0.146	1	CCR7
0.00130357	-1.06025	0.079	0.244	1	NFIL3
0.0013061	-0.338303	0.329	0.61	1	OSCAR
0.0013136	0.315933	0.211	0	1	AJAP1
0.00132238	-0.376775	0.439	0.683	1	COL8A2
0.00133158	-0.483701	0.851	0.878	1	HCK
0.00134408	-0.33476	0.763	0.927	1	RAB31
0.00134901	0.444732	0.715	0.683	1	MAST3
0.00135637	-0.549869	0.031	0.146	1	STMN2
0.00136328	-0.465674	0.36	0.585	1	AGPAT3
0.00136364	0.655896	0.956	0.902	1	C12orf57
0.00136568	-0.342483	0.382	0.659	1	DAGLB
0.0014226	-0.393966	0.553	0.829	1	RAB29
0.0014282	-0.247426	0.193	0.439	1	DGAT2
0.00142903	0.448247	0.842	0.732	1	C18orf25
0.00142956	0.364519	0.601	0.39	1	COQ4
0.00143977	-0.452407	0.158	0.366	1	NCAM1
0.00144533	-0.16246	0.061	0.22	1	ANKRD33B
0.00145368	-0.246457	0.167	0.39	1	SERINC5
0.0014626	0.44755	0.904	0.854	1	TARBP1
0.00146626	0.473368	0.671	0.512	1	PCED1B
0.00147119	-0.192464	0.031	0.146	1	BACH2
0.00148325	0.442233	0.763	0.585	1	NUDT5
0.00149313	-0.386575	0.215	0.439	1	LHFPL6
0.00150126	-0.138367	0.031	0.146	1	RS1
0.00151659	-0.291943	0.991	1	1	NCOA4
0.00151882	0.519125	0.794	0.732	1	STT3A
0.0015297	-0.23907	0.118	0.317	1	TBC1D31
0.00153391	-0.298262	0.167	0.39	1	CARD9
0.00153412	0.568762	0.732	0.512	1	RRBP1
0.00154646	-0.413583	0.807	0.976	1	ITPK1
0.00154701	0.416864	0.785	0.659	1	HM13
0.00156338	-0.649477	0.803	0.854	1	CDKN1A
0.00157447	0.408176	0.982	0.976	1	BTG1
0.00158342	-0.32129	0.724	0.878	1	USP3
0.00158612	0.343711	0.978	0.927	1	SELENOF
0.00159823	-0.294366	0.982	1	1	PICALM
0.00161449	-0.351585	0.763	0.878	1	CYB5R4
0.00162362	-0.102315	0.039	0.171	1	ZNF2
0.0016273	-0.17361	0.031	0.146	1	PROCR
0.00165117	0.305851	0.482	0.268	1	KAT2A
0.00165488	-0.253678	0.044	0.171	1	ZNF703
0.00166912	0.469306	0.535	0.293	1	TRPM2
0.00167399	-0.447623	0.917	0.976	1	FLNA
0.00167709	0.482495	0.522	0.317	1	LLGL2
0.00169407	0.286027	0.877	0.732	1	EFCAB14
0.0017135	0.464643	0.627	0.415	1	CGAS
0.0017307	0.264539	0.202	0	1	RGS7
0.00176617	0.481553	0.807	0.634	1	SIVA1
0.00177358	-0.296841	0.969	0.976	1	STK10
0.00177578	-0.207691	0.044	0.171	1	SPRY2
0.00178703	-0.419585	0.991	1	1	TXNIP
0.00179832	0.375756	0.956	0.854	1	STAT5A
0.00179852	-0.136581	0.031	0.146	1	RASSF4
0.00180503	-0.17451	0.079	0.244	1	CREB5
0.00181369	0.343581	0.991	1	1	ARHGAP15
0.00181943	0.377586	0.917	0.854	1	SPINT2
0.0018227	0.506901	0.316	0.098	1	SMPD3
0.00183052	-0.534737	0.452	0.659	1	GRASP
0.00183468	0.38157	0.276	0.049	1	CHPF
0.00183619	-0.171935	0.066	0.22	1	SUCLG2
0.00183823	-0.102208	0.013	0.098	1	ZNF20
0.00185948	-0.406403	0.697	0.976	1	AGTPBP1
0.00187146	0.401318	0.675	0.512	1	KPNA6
0.00187579	0.433921	0.833	0.561	1	DAPK2
0.00189375	0.524801	0.825	0.707	1	DDIT4
0.00193763	0.402345	0.768	0.61	1	2024-03-09
0.00194751	-0.328869	0.281	0.561	1	REPS2
0.0019492	-0.212522	0.123	0.317	1	PTGDR2
0.00195085	-0.392248	0.478	0.756	1	CD300LF
0.00196228	0.351124	0.851	0.732	1	CGGBP1
0.00197277	0.345311	0.272	0.049	1	SLC2A11
0.00197932	-0.46891	0.412	0.634	1	CEP131
0.00198425	0.343705	0.197	0	1	AEBP1
0.00198453	0.367278	0.785	0.707	1	SLC9A7
0.00198661	-0.340022	0.452	0.756	1	PARP14
0.00199164	-0.0973196	0.013	0.098	1	NFIX
0.0020058	0.318114	0.64	0.488	1	CHD4
0.00200796	-0.409293	0.518	0.707	1	CD86
0.00201227	0.457912	0.57	0.39	1	MAN1A1
0.00205612	0.411334	0.614	0.415	1	SRP19
0.00207817	0.303558	0.618	0.415	1	PGS1
0.00210713	-0.408151	0.654	0.927	1	LILRA2
0.00210989	-0.318793	0.719	0.927	1	WDR41
0.00211538	-0.440472	0.425	0.659	1	HIPK2
0.00213036	-0.243004	0.263	0.561	1	AAK1
0.00213964	-0.107408	0.022	0.122	1	MAP7
0.00213964	-0.0982876	0.022	0.122	1	MAPK8IP1
0.00214652	0.297682	0.636	0.512	1	DUS3L
0.00214867	0.351338	0.496	0.293	1	CDC40
0.00216485	0.351249	0.575	0.366	1	PTPN2
0.00216652	0.297003	0.276	0.049	1	RBMS3
0.00217151	-0.475417	0.833	0.927	1	MKNK2
0.00218779	-0.118124	0.022	0.122	1	MRC2
0.00219553	0.447099	0.601	0.415	1	DNAJC1
0.0021998	-0.212294	0.092	0.268	1	EPB41L2
0.00220059	-0.358764	0.588	0.829	1	SNX2
0.00221372	0.440341	0.386	0.171	1	PMP22
0.00227164	0.341539	0.491	0.244	1	ALG5
0.00228702	0.389635	0.364	0.122	1	HHAT
0.00230505	-0.198152	0.044	0.171	1	H2AFY2
0.0023086	-0.30846	0.259	0.512	1	TRPS1
0.00232339	-0.198112	0.07	0.22	1	PXN
0.00232482	-0.319914	0.303	0.585	1	HACD4
0.00234911	0.383318	0.899	0.78	1	TUT4
0.00235625	0.337604	0.355	0.122	1	CASP10
0.00239594	0.378619	0.618	0.439	1	MDN1
0.00243051	0.574175	0.667	0.512	1	EPHA2
0.00243155	0.420773	0.544	0.39	1	IGF2R
0.00243158	-0.280576	0.86	0.951	1	HIGD2A
0.0024391	-0.508973	0.623	0.805	1	LMO2
0.00244576	-0.342023	0.671	0.854	1	RGCC
0.00249816	-0.0816226	0.022	0.122	1	GTDC1
0.00251799	0.298249	0.259	0.049	1	GFI1
0.00254093	-0.361719	0.649	0.854	1	CRYBG1
0.00255113	0.37246	0.658	0.415	1	ZFYVE26
0.00259847	-0.095966	0.044	0.171	1	GDAP1
0.00262344	-0.292509	0.224	0.463	1	POU2F1
0.00265948	-0.22424	0.057	0.195	1	PAQR7
0.00267536	0.33111	0.254	0.049	1	CD79A
0.00268302	-0.406046	0.759	0.976	1	C16orf54
0.00268502	-0.318743	0.934	1	1	GLIPR1
0.00268895	0.388658	0.61	0.39	1	FZD3
0.00271631	-0.240299	0.996	1	1	CCNI
0.00272086	-0.34872	0.469	0.683	1	CCNYL1
0.00274462	0.363941	0.89	0.854	1	NGLY1
0.00276778	0.367266	0.917	0.927	1	AFF1
0.00279409	0.40784	0.912	0.878	1	SCAMP2
0.00280985	0.534872	0.596	0.488	1	MANF
0.00281112	0.299957	0.785	0.61	1	PTMS
0.00282855	-0.126765	0.044	0.171	1	RBM43
0.0028375	0.318128	0.254	0.049	1	GPM6B
0.00285674	0.33116	0.566	0.366	1	MMRN1
0.00287598	0.376165	0.732	0.488	1	DGKD
0.00290629	-0.144574	0.197	0.463	1	NT5C3A
0.00291866	-0.175315	0.07	0.22	1	AKAP6
0.00292896	0.366064	0.711	0.561	1	UHRF2
0.00293011	0.341642	0.785	0.683	1	TXLNA
0.00293843	-0.419278	0.623	0.829	1	CTNND1
0.00294734	-0.459684	0.474	0.683	1	MICAL2
0.00297699	0.239479	0.184	0	1	SLC43A1
0.00302144	-0.304794	0.167	0.366	1	GPR162
0.00302529	0.372992	0.886	0.805	1	MCOLN2
0.00302757	-0.413681	0.886	0.951	1	TBC1D9
0.00305383	0.332014	0.386	0.146	1	ALDH5A1
0.00305791	0.324395	0.478	0.244	1	TSR1
0.00310314	0.348901	0.25	0.049	1	PTCRA
0.00310813	0.367517	0.478	0.293	1	PLCXD2
0.00311277	-0.223758	0.162	0.366	1	EPB41L3
0.0031242	-0.334287	0.382	0.634	1	KANSL3
0.00318618	0.440378	0.969	0.902	1	CBX4
0.00322876	-0.33521	0.202	0.415	1	HDAC4
0.00324542	-0.339452	0.368	0.634	1	DYRK2
0.00328376	0.378073	0.654	0.439	1	USP9Y
0.00329319	-0.139052	0.057	0.195	1	SERAC1
0.00330009	-0.273072	0.947	1	1	METTL7A
0.00333076	0.414367	0.601	0.439	1	RCAN1
0.00334173	0.375601	0.93	0.902	1	CCDC69
0.00334643	-0.254205	0.943	1	1	GNB2
0.00338761	-0.259356	0.272	0.512	1	MX2
0.00339442	0.346932	0.868	0.78	1	SLTM
0.00339595	0.3249	0.421	0.22	1	CDK2AP2
0.00339852	0.308702	0.711	0.585	1	ATRAID
0.00341068	0.370413	0.614	0.415	1	MLXIP
0.00341572	0.387557	0.588	0.317	1	SIRPB1
0.00341881	-0.454815	0.877	0.927	1	CDKN1B
0.00343394	-0.114683	0.035	0.146	1	GFOD1
0.0034435	-0.290818	1	1	1	FTH1
0.00344998	0.366797	0.333	0.122	1	WDR66
0.00346018	0.403477	0.825	0.756	1	STAT2
0.00346917	0.381658	0.399	0.195	1	MDC1
0.0034887	-0.412684	0.811	0.951	1	ABR
0.00349699	-0.153536	0.035	0.146	1	SEZ6L
0.00350247	0.27903	0.838	0.756	1	ENTPD4
0.00351008	0.454286	0.667	0.463	1	CARMIL2
0.00352053	-0.401842	0.241	0.439	1	CD72
0.00353168	0.292296	0.715	0.61	1	TRIT1
0.00356258	0.475462	0.404	0.22	1	RFLNB
0.00359229	0.379817	0.465	0.268	1	POLE
0.00360017	-0.21221	0.075	0.22	1	PDLIM5
0.00361332	0.334635	0.947	0.927	1	TRIM44
0.00361606	0.424798	0.465	0.244	1	PAFAH2
0.00362686	0.322005	0.404	0.171	1	DNASE2
0.00364806	-0.261995	0.39	0.683	1	RASA1
0.0036641	-0.206715	0.254	0.537	1	DUSP23
0.00367458	0.292232	0.811	0.707	1	SLC25A28
0.00369109	-0.2749	0.158	0.341	1	AP4M1
0.00372914	0.235686	0.215	0.024	1	ANKRD36
0.00372935	-0.348627	0.395	0.634	1	PITPNM1
0.00373839	-0.592735	0.289	0.463	1	NDRG2
0.00377051	0.348412	0.996	1	1	PPP1R15A
0.00383939	-0.324322	0.281	0.537	1	LIMK1
0.00387064	0.403401	0.864	0.854	1	CD164
0.00388117	0.375787	0.632	0.512	1	PPP1R14B
0.00388756	0.39483	0.175	0	1	IFIT2
0.00388756	0.263921	0.175	0	1	CD320
0.00389801	-0.319655	0.408	0.659	1	WDR47
0.00390872	-0.274863	0.807	0.951	1	SNX20
0.00392221	0.474582	0.934	0.854	1	MT-ND6
0.00392487	0.357068	0.346	0.122	1	RHPN1
0.00393074	0.28729	1	1	1	PNRC1
0.00395819	-0.334324	0.522	0.756	1	IFNGR1
0.0039722	-0.238764	0.127	0.317	1	SP140
0.00398629	0.358309	0.746	0.561	1	P4HB
0.00406361	0.361973	0.539	0.317	1	SKI
0.00407749	0.376699	0.43	0.22	1	CIB2
0.00408062	-0.349197	0.741	0.927	1	BICD2
0.00408628	0.330472	0.404	0.195	1	FYCO1
0.00410169	0.440978	0.289	0.098	1	SLA2
0.00412235	-0.229209	0.18	0.39	1	CNOT7
0.00412287	0.337339	0.947	0.951	1	PPIB
0.00413412	-0.197051	0.158	0.366	1	CA5B
0.00413773	0.398706	0.684	0.512	1	TMEM19
0.00414122	0.421936	0.895	0.732	1	ZNF589
0.00415355	0.360273	0.491	0.317	1	POP5
0.00418973	0.345412	0.553	0.366	1	SLC2A9
0.00424255	0.340798	0.627	0.463	1	BAHCC1
0.00429403	-0.30703	0.671	0.829	1	CCDC6
0.00432115	0.377066	0.627	0.561	1	DVL3
0.00432768	0.243495	0.662	0.512	1	MSI2
0.00434722	-0.323328	0.158	0.366	1	TANC1
0.00436513	-0.341261	0.439	0.683	1	NRBF2
0.00436518	-0.463622	0.649	0.878	1	MAP3K1
0.00438871	0.298125	0.987	1	1	MDM4
0.00440472	-0.2293	0.224	0.463	1	TRIM21
0.00440742	-0.165936	0.075	0.22	1	CARD16
0.00444334	0.442945	0.833	0.707	1	ABCA2
0.00444764	-0.430506	0.724	0.854	1	MIDN
0.00446607	0.349831	0.825	0.732	1	TOR1AIP1
0.00447133	0.409598	0.539	0.39	1	CHML
0.00447672	-0.200734	0.061	0.195	1	PXYLP1
0.00451066	0.374911	0.89	0.854	1	PSD4
0.00451353	0.376993	0.461	0.268	1	ZCCHC24
0.00451431	-0.314709	0.539	0.829	1	ZNF672
0.00451743	-0.317475	0.794	0.829	1	HIPK3
0.00453549	0.387775	0.535	0.341	1	POMGNT1
0.00454538	0.296345	0.557	0.439	1	MED30
0.0045515	0.383299	0.583	0.463	1	PPCS
0.0045704	-0.266878	0.263	0.512	1	TUBA1B
0.00457259	-0.267757	1	0.976	1	PSAP
0.00457618	-0.201871	0.092	0.244	1	ABAT
0.00460101	0.327867	0.618	0.366	1	DNMT3A
0.00461103	-0.396277	0.079	0.22	1	IL7R
0.00463785	0.363994	0.746	0.512	1	TUBB6
0.00466585	-0.357592	0.82	0.902	1	RGS10
0.0046739	-0.158354	0.009	0.073	1	CLEC4E
0.00472401	-0.255193	0.303	0.537	1	TIGAR
0.00472514	-0.32723	0.803	0.927	1	ABCC1
0.00472585	0.296986	0.93	0.976	1	PBX2
0.00476842	0.276682	0.798	0.683	1	NIPBL
0.00477949	-0.298379	0.504	0.732	1	AMFR
0.00477961	0.243395	0.996	1	1	CYTH4
0.00480161	-0.278558	0.32	0.585	1	BLOC1S5
0.00481181	-0.145632	0.009	0.073	1	RFX2
0.00482659	-0.122416	0.026	0.122	1	OXER1
0.00482659	-0.17733	0.026	0.122	1	NAB2
0.00482746	-0.0843944	0.035	0.146	1	HAAO
0.00482792	-0.324774	0.566	0.78	1	GALNS
0.00484615	0.310104	0.728	0.585	1	TATDN2
0.00486988	-0.32699	0.408	0.61	1	RETREG2
0.00489509	0.510837	0.456	0.244	1	TSPYL2
0.00489742	0.314113	0.289	0.098	1	PRR5L
0.00492299	-0.132702	0.026	0.122	1	BDKRB2
0.00492299	-0.103845	0.026	0.122	1	P2RY10
0.00492363	0.273234	0.596	0.537	1	XRCC5
0.0049252	-0.501787	0.522	0.707	1	SNX30
0.00492575	-0.211105	0.092	0.244	1	PDE4D
0.00494061	0.54395	0.461	0.268	1	DTX4
0.00495339	-0.070109	0.009	0.073	1	GBP4
0.00495339	-0.0693792	0.009	0.073	1	GPER1
0.00498177	0.336846	0.833	0.683	1	NUS1
0.00499864	0.388359	0.829	0.756	1	CD36
0.00500842	-0.137183	0.048	0.171	1	SLC37A2
0.00501874	0.41272	0.487	0.341	1	CYP4V2
0.00501994	-0.164491	0.061	0.195	1	SLFN12
0.00502112	-0.117577	0.026	0.122	1	PLPPR2
0.00503537	0.37276	0.868	0.805	1	ARHGAP25
0.00504574	-0.339769	0.197	0.39	1	LACTB
0.00504887	0.284126	0.237	0.049	1	BTG3
0.00505113	-0.308828	0.237	0.439	1	ULK2
0.00506283	0.211403	0.167	0	1	CARMIL1
0.00509873	-0.0650933	0.009	0.073	1	PSRC1
0.00509873	-0.0743618	0.009	0.073	1	CCDC141
0.00515463	-0.119219	0.018	0.098	1	FAM83D
0.00518848	0.333415	0.465	0.268	1	TBL2
0.00522726	0.318853	0.465	0.268	1	INVS
0.00522899	0.309408	0.934	0.902	1	DGKZ
0.00523598	0.328299	0.544	0.317	1	CTSO
0.00524427	-0.256052	0.855	0.976	1	CMIP
0.00524791	-0.0795908	0.009	0.073	1	TFCP2L1
0.00524791	-0.191504	0.009	0.073	1	INPP4B
0.00524791	-0.104266	0.009	0.073	1	PNLDC1
0.00524791	-0.0761011	0.009	0.073	1	ZC2HC1A
0.00524791	-0.0591816	0.009	0.073	1	NT5M
0.00524791	-0.0771553	0.009	0.073	1	GZMM
0.00525894	-0.345315	0.728	0.854	1	TRIM25
0.00529628	-0.429612	0.482	0.707	1	PCID2
0.00534226	0.344291	0.776	0.659	1	NBR1
0.00535489	-0.455531	0.925	0.976	1	SAT1
0.00536399	-0.1934	0.092	0.244	1	ADORA2B
0.00536507	-0.353009	0.807	0.927	1	FKBP15
0.00538112	-0.298289	0.386	0.659	1	CD33
0.00540103	-0.0536407	0.009	0.073	1	SFN
0.00540103	-0.0757317	0.009	0.073	1	FAXDC2
0.00540103	-0.0651225	0.009	0.073	1	CCDC180
0.00540478	-0.370887	0.697	0.902	1	CCNY
0.00542567	0.391292	0.342	0.146	1	SDK2
0.0054479	0.159483	0.627	0.415	1	SEMA4D
0.00545109	-0.143692	0.197	0.439	1	RWDD3
0.00545252	-0.141778	0.088	0.244	1	PHLDA3
0.00548619	0.408825	0.789	0.707	1	SEC61A1
0.00553388	0.407569	0.877	0.756	1	PGD
0.00555817	-0.0489346	0.009	0.073	1	TRIM46
0.00555817	-0.0457556	0.009	0.073	1	HCN3
0.00555817	-0.0598659	0.009	0.073	1	LOXL3
0.00555817	-0.0634292	0.009	0.073	1	PDE2A
0.00555817	-0.0599493	0.009	0.073	1	WASF3
0.00555817	-0.0367286	0.009	0.073	1	C16orf95
0.00555817	-0.0482865	0.009	0.073	1	PFKFB1
0.00555817	-0.0344345	0.009	0.073	1	STARD8
0.00556567	-0.326867	0.456	0.659	1	CEP63
0.00556633	0.384515	0.855	0.78	1	MGAT2
0.00562289	-0.202066	0.246	0.488	1	SPIDR
0.0056316	0.378563	0.785	0.659	1	NOP56
0.00565122	-0.222995	0.123	0.293	1	TBC1D12
0.00567619	-0.240944	0.987	1	1	PRKAR1A
0.00575247	-0.337287	0.342	0.561	1	FRAT2
0.00577732	-0.0975934	0.018	0.098	1	SGMS2
0.00578689	0.319678	0.952	0.902	1	KCNAB2
0.00580308	0.339012	0.794	0.707	1	STRAP
0.00582347	-0.253847	0.807	0.951	1	OSBPL8
0.00583608	0.341477	0.443	0.244	1	NIPAL3
0.00583845	0.325389	0.351	0.146	1	CCDC134
0.0058805	-0.408709	0.715	0.902	1	FAM118A
0.00591144	-0.158137	0.197	0.439	1	NDUFAF4
0.00591243	-0.257877	0.206	0.415	1	TMPPE
0.00592154	0.253407	0.504	0.268	1	CCT2
0.00592361	-0.322677	0.61	0.854	1	VPS4A
0.00593965	0.304171	0.737	0.659	1	TMED9
0.0059688	-0.296892	0.873	0.951	1	SLC25A6
0.00601229	-0.181131	0.039	0.146	1	DHRS9
0.00601229	-0.196588	0.039	0.146	1	P2RY2
0.00603459	-0.285523	0.246	0.463	1	COA3
0.00603957	-0.339212	0.781	0.854	1	UNC119
0.0060443	-0.485827	0.461	0.634	1	FADS2
0.00604483	-0.0973074	0.018	0.098	1	ZNF90
0.00614572	0.363579	0.868	0.683	1	SMAD3
0.0061484	0.305721	1	0.902	1	TGFBI
0.00614941	0.401937	0.702	0.585	1	CSGALNACT2
0.00618829	-0.208135	0.219	0.439	1	HCFC1R1
0.0062097	0.297245	0.263	0.073	1	MSC
0.00623107	0.337397	0.732	0.561	1	IMP4
0.00632198	0.311575	0.386	0.171	1	NUDT17
0.00632345	-0.0754689	0.018	0.098	1	TTC36
0.00634049	-0.309493	0.553	0.829	1	NDUFS8
0.00636432	0.290281	0.579	0.366	1	PPP3CC
0.00640299	0.354304	0.461	0.268	1	ATP6V0A1
0.00654198	-0.304521	0.333	0.585	1	PIK3CB
0.00654862	0.247493	0.522	0.366	1	TATDN3
0.00656743	0.383587	0.785	0.659	1	REPIN1
0.0065715	-0.370619	0.601	0.78	1	STX4
0.00659394	-0.369277	0.588	0.829	1	ZDHHC18
0.00661358	-0.0593173	0.018	0.098	1	NEURL2
0.00664474	-0.426196	0.662	0.878	1	SLA
0.00665398	-0.27612	0.952	1	1	FGD3
0.00665583	0.238483	1	1	1	SEPTIN9
0.00668338	0.351337	0.43	0.244	1	HIGD1A
0.00669359	-0.3047	0.18	0.366	1	FRAT1
0.00671187	0.317347	0.276	0.098	1	MREG
0.00672182	-0.222781	0.996	1	1	MT-CO3
0.00676882	-0.270935	0.662	0.927	1	GOLIM4
0.00679713	-0.188186	0.149	0.341	1	YES1
0.00687812	0.260302	0.996	1	1	LENG8
0.00691199	0.328369	0.627	0.439	1	TMEM170B
0.00692014	0.341417	0.526	0.366	1	KLHDC2
0.00695898	-0.279785	0.754	0.951	1	OGFR
0.00696817	-0.197351	0.211	0.439	1	TOM1
0.00697411	-0.288054	0.842	0.927	1	EIF4H
0.00698075	-0.123395	0.039	0.146	1	TSPAN15
0.0069984	-0.260597	0.833	0.902	1	PLEKHB2
0.0070053	-0.243668	0.07	0.195	1	EIF4E3
0.00705231	0.321225	0.64	0.488	1	DAP
0.00706277	-0.162933	0.092	0.244	1	ZNF844
0.00720082	0.292553	0.82	0.683	1	CCS
0.00723696	0.378694	0.829	0.756	1	NUDT22
0.00724611	0.300222	0.649	0.488	1	KCTD20
0.00725315	-0.21639	0.197	0.415	1	TCEA2
0.00725372	0.355911	0.395	0.195	1	ZNF70
0.0072604	0.258998	0.43	0.22	1	XPO4
0.0072666	0.28803	0.592	0.39	1	LTB4R
0.0073151	-0.441929	0.206	0.39	1	SSBP3
0.00732533	0.326919	0.456	0.268	1	GABPB2
0.00733157	0.250746	0.224	0.049	1	SPRED2
0.00735628	-0.188954	0.189	0.39	1	TIMM8A
0.00737019	-0.154914	0.066	0.195	1	POLL
0.0074074	0.288873	0.382	0.171	1	TPCN1
0.00741606	-0.289183	0.776	0.927	1	CLIC1
0.00745718	0.320363	0.461	0.268	1	DYRK1B
0.00752602	0.253559	0.228	0.049	1	EGFL8
0.00753055	-0.290873	0.285	0.512	1	PDP1
0.00755347	-0.402049	0.478	0.683	1	SERPINB6
0.00756814	0.239921	0.645	0.488	1	PHKB
0.00757734	-0.132134	0.039	0.146	1	DOK2
0.00757989	-0.254406	0.298	0.537	1	FAM126B
0.00759491	0.382403	0.816	0.561	1	HIP1
0.00770958	-0.281222	0.996	1	1	CD44
0.0077189	0.317314	0.417	0.244	1	LYSMD3
0.00774803	0.364915	0.895	0.756	1	MIIP
0.0077631	0.376555	0.912	0.902	1	ZDHHC8
0.00777675	0.369801	0.86	0.78	1	CBX6
0.007788	0.245322	0.241	0.049	1	SMYD4
0.00779382	-0.322974	0.404	0.659	1	EHD4
0.00780328	0.297626	0.785	0.61	1	KYNU
0.00784395	-0.28509	0.917	0.927	1	LRRFIP1
0.00785819	-0.298025	0.478	0.707	1	PPP1R11
0.00786085	0.269146	0.996	0.976	1	PTPRE
0.00797287	0.31915	0.627	0.488	1	GUK1
0.00798234	0.334828	0.956	0.854	1	NEK6
0.00800515	0.251106	0.544	0.366	1	BCLAF3
0.00807802	-0.230307	0.32	0.585	1	ABCF2
0.00808192	-0.578258	0.031	0.122	1	TRAC
0.00808307	0.0396321	0.32	0.098	1	ATP10A
0.00808643	0.346521	0.882	0.854	1	MPV17
0.00808709	-0.0963754	0.039	0.146	1	MYORG
0.00809085	-0.323321	0.531	0.756	1	BCL10
0.00809915	0.285958	0.285	0.098	1	PPT2
0.00811031	-0.142119	0.083	0.22	1	BGLAP
0.00812714	0.450475	0.763	0.659	1	SLC2A4RG
0.00813525	-0.3869	0.702	0.878	1	PPM1F
0.00817351	0.398065	0.561	0.39	1	NFKBID
0.00817801	0.184857	0.75	0.488	1	TXNDC11
0.0081845	-0.366286	0.68	0.927	1	DAPP1
0.00822886	-0.166868	0.031	0.122	1	RYR1
0.00823312	-0.197615	0.136	0.317	1	ZFP90
0.00823655	0.297119	0.697	0.61	1	RABGAP1
0.00830792	0.338325	0.724	0.61	1	KLHL6
0.00834465	-0.282945	0.36	0.61	1	METTL22
0.00835345	-0.27346	0.763	0.902	1	BTBD7
0.00840681	-0.33578	0.645	0.805	1	C9orf72
0.00841551	-0.282081	0.877	0.927	1	RYBP
0.00842798	0.404295	0.57	0.366	1	RAP2A
0.00843611	0.252761	0.425	0.244	1	FAHD2A
0.00845508	-0.302173	0.693	0.854	1	ZNF516
0.00846116	-0.230465	0.469	0.732	1	PLEKHO2
0.00848337	0.222187	0.189	0.024	1	XKR6
0.0085115	0.41951	0.566	0.439	1	SEC11C
0.00851556	0.293547	0.715	0.61	1	TMEM179B
0.00852154	0.209614	0.149	0	1	MCC
0.00852154	0.244444	0.149	0	1	RAB15
0.00864748	-0.105987	0.066	0.195	1	CNPY4
0.00865235	0.280328	0.746	0.61	1	SBF1
0.00866419	-0.188443	0.044	0.146	1	RGS12
0.0086669	0.308166	0.785	0.561	1	TLK1
0.00867049	-0.353026	0.526	0.805	1	ZNF641
0.0086715	-0.264852	0.553	0.756	1	FAM89B
0.00872604	-0.283598	0.346	0.585	1	ZNF318
0.00874275	0.416062	0.689	0.561	1	TNFAIP3
0.00875666	-0.3504	0.632	0.854	1	ARHGAP31
0.00880277	0.419151	0.719	0.61	1	ABHD17B
0.00883892	0.260963	0.333	0.146	1	SEC24D
0.00890007	-0.145043	0.123	0.293	1	ICA1L
0.00891027	-0.218775	0.978	1	1	MRTFA
0.0089484	0.398967	0.623	0.488	1	GOLT1B
0.00899447	0.326395	0.746	0.634	1	OSBP
0.00900003	-0.116297	0.031	0.122	1	RNF144A
0.00902749	0.292743	0.539	0.415	1	TMEM14C
0.00904655	-0.274286	0.268	0.463	1	ZNF738
0.00904932	0.324868	0.509	0.317	1	IQCE
0.00910487	-0.184686	0.096	0.244	1	BTBD6
0.00913625	0.347869	0.781	0.659	1	NUP42
0.00914535	-0.424166	0.211	0.39	1	TOGARAM2
0.00917961	0.237046	0.285	0.098	1	ZNF182
0.00928319	0.319531	0.697	0.537	1	PPM1M
0.00929157	0.132305	0.575	0.341	1	PFKP
0.00932614	-0.127231	0.031	0.122	1	RCBTB2
0.00934089	0.218505	0.184	0.024	1	ZNF138
0.00936029	0.285783	0.548	0.341	1	XXYLT1
0.00938552	0.255575	0.281	0.098	1	TENT4B
0.00939139	0.386075	0.934	0.878	1	MAP2K3
0.00941668	0.322947	0.566	0.39	1	XPA
0.00944022	-0.300005	0.662	0.805	1	RP2
0.00951116	-0.181606	0.044	0.146	1	SPIN3
0.00952741	-0.263541	0.623	0.78	1	BACH1
0.00955943	0.316051	0.772	0.78	1	SEC62
0.00966275	-0.107331	0.031	0.122	1	SMAD1
0.00968445	0.290168	0.294	0.122	1	CLN5
0.00970465	-0.310781	0.943	1	1	EIF3A
0.00970836	-0.30687	0.978	0.976	1	ZYX
0.00973737	0.309458	0.917	0.829	1	COMT
0.00973915	0.360024	0.596	0.463	1	TMEM129
0.00986243	0.371636	0.974	0.951	1	SFT2D2
0.00991832	-0.280565	0.241	0.463	1	JPT1
0.00999405	0.354621	0.395	0.22	1	STAMBPL1
0.0100102	-0.0971049	0.031	0.122	1	CABP1
0.0100102	-0.110501	0.031	0.122	1	S1PR2
0.0100187	0.353307	0.469	0.268	1	GADD45B
0.0100772	0.285027	0.18	0.024	1	RUFY4
0.0101341	-0.335691	0.447	0.634	1	PLEKHG2
0.0101354	-0.432293	0.605	0.756	1	CALHM2
0.0101637	0.274746	0.61	0.39	1	RPRD2
0.0101902	-0.149486	0.096	0.244	1	AFG1L
0.0102247	-0.207117	0.303	0.561	1	ZNF12
0.0102284	-0.110645	0.105	0.268	1	CAVIN2
0.0102411	0.252577	0.303	0.122	1	ZSWIM1
0.0102742	0.27913	0.215	0.049	1	SCML2
0.0102836	-0.374152	0.259	0.463	1	KLF8
0.0103057	-0.127534	0.079	0.22	1	MVB12B
0.0103291	0.287721	0.947	0.854	1	FUS
0.0103529	-0.267586	0.684	0.927	1	C1orf162
0.0103731	0.311326	1	0.976	1	CYB561A3
0.0103809	0.32068	0.509	0.39	1	NIPA1
0.0104719	-0.157501	0.206	0.415	1	ZFHX3
0.0104864	0.762846	0.18	0.024	1	TCL1A
0.010532	0.394229	0.461	0.293	1	PDIA5
0.0106053	-0.317417	0.89	1	1	CYBC1
0.0106237	0.346064	0.281	0.098	1	NR1D2
0.0106699	-0.169628	1	1	1	H3F3A
0.0107021	0.246173	0.246	0.073	1	JADE3
0.0107122	0.338285	0.636	0.439	1	RUBCN
0.0107524	0.25763	0.303	0.098	1	AACS
0.0107552	-0.194669	0.395	0.707	1	AKR1B1
0.0107651	-0.279692	0.939	1	1	ARHGAP45
0.0107718	-0.291245	0.68	0.829	1	LSM7
0.0107988	0.39575	0.961	0.878	1	SLC20A1
0.0108499	0.35052	0.57	0.415	1	NDUFA7
0.0108844	-0.230135	0.912	0.951	1	CD55
0.0109013	0.322285	0.395	0.195	1	FAM117A
0.0109278	-0.0826628	0.031	0.122	1	PATJ
0.0109278	-0.0827412	0.031	0.122	1	IGF2BP3
0.0109457	-0.111795	0.092	0.244	1	CCNB1
0.010957	-0.219263	0.417	0.707	1	UQCRH
0.0109761	-0.285106	0.465	0.659	1	ICAM3
0.0109808	-0.422173	0.386	0.61	1	HMGCS1
0.0109868	-0.409286	0.746	0.927	1	ZEB1
0.0110075	0.255906	0.873	0.805	1	CDYL
0.0111553	0.284324	0.654	0.512	1	GPX7
0.0111585	0.356734	0.715	0.659	1	RTN3
0.0111876	0.411946	0.548	0.415	1	MTURN
0.0111989	0.19999	0.373	0.195	1	MCM6
0.0112085	-0.118405	0.079	0.22	1	ADAMTSL4
0.0112291	-0.215107	0.149	0.317	1	SESN3
0.0112397	0.342431	0.57	0.439	1	ZNF706
0.0113175	-0.295689	0.588	0.756	1	ERO1A
0.0113479	-0.292525	0.461	0.732	1	SLC12A4
0.0113886	0.313675	0.956	0.951	1	NADK
0.0114422	0.326386	0.377	0.22	1	CRIM1
0.0114632	0.177756	1	1	1	CYBA
0.0114646	0.321034	0.399	0.22	1	ZDHHC2
0.011497	-0.342355	0.294	0.512	1	MYPOP
0.0115593	0.277917	0.452	0.268	1	PRAG1
0.0115646	0.306551	0.947	0.951	1	INF2
0.011604	-0.0922525	0.044	0.146	1	TGIF1
0.0116214	0.304372	0.386	0.195	1	UPF3B
0.0117166	0.24447	0.241	0.073	1	FMN1
0.0117601	0.286357	0.632	0.512	1	TMEM50B
0.011798	0.383545	0.386	0.22	1	RNF122
0.0118136	-0.298071	0.93	0.976	1	CYB5R3
0.0119593	0.335557	0.877	0.854	1	KRI1
0.0119813	-0.434424	0.417	0.561	1	PPIF
0.0120354	-0.323974	0.535	0.756	1	BCR
0.0120876	-0.367941	0.461	0.683	1	TEDC1
0.0121271	-0.0649639	0.031	0.122	1	SLITRK4
0.0121944	-0.252503	0.969	1	1	TYK2
0.0122481	0.299189	0.316	0.146	1	C1orf109
0.0122716	0.313295	0.693	0.537	1	MBOAT1
0.0123534	0.747914	0.342	0.146	1	LCNL1
0.0123992	-0.248669	0.382	0.61	1	AGPS
0.0124266	0.286077	0.412	0.244	1	MNAT1
0.0125487	-0.781812	0.671	0.732	1	FCER1A
0.0125645	-0.295243	0.605	0.829	1	ACTR1B
0.0125748	0.336562	0.539	0.39	1	PPP2R1B
0.0126012	-0.228756	0.811	0.951	1	REL
0.0126026	0.234463	0.237	0.073	1	NMRK1
0.0126823	0.247064	0.276	0.098	1	SPICE1
0.0127009	-0.117445	0.044	0.146	1	CEP76
0.012713	-0.0742326	0.022	0.098	1	KCTD15
0.0127432	-0.327907	0.75	0.927	1	DDX21
0.0127448	0.255948	0.851	0.78	1	TNS3
0.0127823	-0.258765	0.904	0.976	1	EIF4EBP2
0.0128869	-0.198352	0.132	0.293	1	ZNF133
0.0128924	-0.107936	0.044	0.146	1	ZNF354C
0.0129032	-0.465165	0.368	0.537	1	EFNB1
0.0129318	0.302741	0.89	0.829	1	IDS
0.0129657	-0.104841	0.022	0.098	1	ACTL10
0.0130864	-0.0898796	0.044	0.146	1	PRX
0.0130941	0.304026	0.724	0.659	1	MLLT1
0.0130978	-0.195982	0.246	0.463	1	LPCAT3
0.0131786	-0.323207	0.39	0.585	1	GNG5
0.0131994	-0.292323	0.785	0.927	1	PACSIN2
0.013241	0.255909	0.579	0.415	1	ZCCHC7
0.0132545	0.242077	0.724	0.634	1	RPTOR
0.0132596	0.294317	0.614	0.512	1	ZNF33A
0.0132754	-0.302476	0.75	0.829	1	MTA2
0.0132919	-0.364526	0.412	0.634	1	CPVL
0.0133006	0.228032	0.811	0.707	1	MAGT1
0.0134344	-0.293482	0.105	0.244	1	KIT
0.0134508	-0.300526	0.965	0.976	1	MBNL1
0.01347	0.272017	0.759	0.707	1	PLEKHA2
0.0134768	0.2935	0.311	0.146	1	C17orf113
0.0134845	-0.109317	0.022	0.098	1	TPH1
0.0134845	-0.0736047	0.022	0.098	1	CD226
0.0137149	-0.233759	0.149	0.317	1	FBXO25
0.0138219	0.234543	0.544	0.415	1	TFG
0.0138285	-0.114093	0.057	0.171	1	ZNF585B
0.0138325	-0.336234	0.711	0.878	1	NECAP2
0.0138886	-0.109416	0.044	0.146	1	FAM114A1
0.0139056	0.196699	0.219	0.049	1	MSRB3
0.013908	-0.348358	0.509	0.659	1	ETHE1
0.0139445	-0.314479	0.421	0.634	1	PACS1
0.0139878	-0.172297	0.228	0.439	1	STK39
0.0139894	0.323126	0.908	0.854	1	NFATC2IP
0.0139951	-0.278533	0.996	0.927	1	KLF4
0.0140215	-0.0671533	0.022	0.098	1	GALM
0.0140215	-0.0557673	0.022	0.098	1	ROBO1
0.0140296	0.2864	0.325	0.146	1	PMEPA1
0.0140349	-0.249692	0.368	0.634	1	ERAL1
0.0141352	0.223281	0.171	0.024	1	KCNH8
0.0141873	0.344006	0.737	0.634	1	PDIA6
0.0142131	0.171705	0.132	0	1	AKR1C3
0.0142131	0.175271	0.132	0	1	FAM24B
0.0142131	0.165811	0.132	0	1	CERS4
0.0142131	0.222945	0.132	0	1	MMP11
0.0142146	0.297144	0.298	0.122	1	CCDC189
0.0142462	-0.304627	0.592	0.78	1	HRH2
0.0142501	0.262554	0.75	0.707	1	GINM1
0.014287	-0.11721	0.083	0.22	1	SIAE
0.0142954	-0.313829	0.991	1	1	MCL1
0.014297	-0.0965992	0.022	0.098	1	ZNF665
0.0143158	0.250141	0.228	0.073	1	CDIP1
0.0143323	0.294273	0.61	0.488	1	GNB5
0.0144062	0.246642	0.728	0.659	1	DNAJC3
0.0146826	0.366134	0.947	0.951	1	TRAM1
0.0147086	-0.242734	0.82	0.951	1	MAP7D1
0.0147086	-0.272808	0.82	0.951	1	FOXN2
0.0147098	0.224055	0.425	0.22	1	SLC35B2
0.0147217	0.270266	0.456	0.293	1	GUCY1A1
0.0147873	-0.128668	0.167	0.341	1	TRIB1
0.0148232	-0.197706	1	1	1	LSP1
0.0148666	-0.275795	0.974	0.951	1	CFLAR
0.0148787	0.237368	0.825	0.78	1	YTHDF2
0.0148967	-0.217378	0.224	0.415	1	SRD5A1
0.0149164	-0.350619	0.724	0.854	1	KIF2A
0.0149567	-0.345842	0.671	0.805	1	MLX
0.0149894	-0.125092	0.171	0.366	1	IPO11
0.0150807	0.293206	0.943	0.902	1	NCLN
0.0151583	-0.351114	0.811	0.927	1	SLC4A3
0.0151977	-0.263691	0.338	0.561	1	SLC25A40
0.0152036	0.339023	0.434	0.317	1	RELL1
0.0152218	-0.300464	0.754	0.951	1	RSU1
0.0152585	-0.22407	0.303	0.512	1	EXT2
0.015287	0.253077	0.561	0.415	1	PPP1R8
0.01531	0.294446	0.627	0.415	1	KLHDC4
0.0153674	0.280423	0.974	1	1	GRINA
0.0154801	0.222781	0.68	0.61	1	TNKS
0.0155968	-0.290852	0.32	0.488	1	STK35
0.0156162	-0.314673	0.86	0.902	1	PKM
0.0156499	0.256924	0.478	0.317	1	LMNB2
0.0156669	-0.111317	0.013	0.073	1	PECR
0.0156669	-0.0646328	0.013	0.073	1	ADGRA2
0.0156942	-0.290364	0.671	0.78	1	CCNG2
0.0157116	-0.315899	0.522	0.732	1	ANKFY1
0.0157147	-0.223011	0.504	0.756	1	SIAH2
0.0157174	0.283811	0.5	0.39	1	WDR75
0.0157295	-0.333074	0.702	0.878	1	KLHL22
0.0157579	-0.161376	0.048	0.146	1	TBL1X
0.0158484	-0.289131	0.246	0.439	1	FFAR1
0.0159725	0.376814	0.5	0.39	1	MGME1
0.0159963	0.290976	0.346	0.171	1	PRPSAP1
0.0160299	-0.259793	0.434	0.683	1	TOLLIP
0.0160376	-0.0797956	0.013	0.073	1	HBEGF
0.0160379	0.32359	0.649	0.537	1	RNF13
0.0160687	0.321039	0.711	0.537	1	HSPA5
0.0161321	0.172758	0.127	0	1	DYRK3
0.0161321	0.163293	0.127	0	1	GOLGA8R
0.016152	-0.281124	0.724	0.805	1	SMARCD2
0.0162108	-0.19136	0.048	0.146	1	CLIP2
0.0162183	-0.21271	0.987	1	1	PLEKHO1
0.0162286	0.260219	0.346	0.171	1	SLC45A4
0.016269	0.236441	0.228	0.073	1	FAM122A
0.0162925	0.277487	0.623	0.512	1	MED1
0.0163042	-0.187745	0.11	0.244	1	ICAM4
0.0163629	-0.0484282	0.022	0.098	1	MYC
0.0163629	-0.0624593	0.022	0.098	1	OSGIN1
0.0163894	0.253942	0.259	0.098	1	ZNF692
0.0164159	-0.107841	0.013	0.073	1	CD1D
0.0164159	-0.123008	0.013	0.073	1	INPP1
0.0164961	-0.258344	0.224	0.415	1	DPP3
0.0165091	0.329579	0.395	0.244	1	EFHC1
0.0165108	-0.220226	0.996	1	1	DRAP1
0.0165548	0.289266	0.526	0.39	1	PITHD1
0.0166093	-0.240841	1	0.951	1	THEMIS2
0.0166123	0.217392	0.693	0.488	1	PAXBP1
0.0166315	0.267425	0.596	0.439	1	SNRPN
0.0166348	-0.266374	0.75	0.878	1	VARS
0.0166482	0.351987	0.355	0.195	1	GEN1
0.016802	-0.0708342	0.013	0.073	1	KBTBD11
0.016802	-0.0937706	0.013	0.073	1	CDC42BPB
0.0168122	-0.22931	0.228	0.415	1	RARG
0.0168122	-0.529705	0.228	0.415	1	CES1
0.0168148	0.306754	0.724	0.659	1	SSR3
0.0168294	-0.264557	0.535	0.707	1	ATG3
0.01687	-0.287248	0.289	0.512	1	FNDC3B
0.0169006	0.266274	0.618	0.561	1	TMEM39B
0.0169466	0.358811	0.763	0.707	1	CDCA7L
0.0169791	0.228007	0.654	0.537	1	GCN1
0.0170066	0.193361	0.974	0.927	1	DHRS7
0.01703	0.327764	0.575	0.39	1	ATP8A1
0.0170708	-0.346459	0.263	0.439	1	KCNQ1
0.0170826	0.339779	0.654	0.537	1	ERO1B
0.0171013	0.233567	0.68	0.488	1	UBALD2
0.0171251	0.232802	0.268	0.098	1	PPARA
0.0171485	-0.125685	0.061	0.171	1	HMGB3
0.017156	0.222101	0.171	0.024	1	PTGES3L
0.0171961	-0.0773346	0.013	0.073	1	TEX9
0.0171961	-0.0615201	0.013	0.073	1	SMAD6
0.0171961	-0.0754181	0.013	0.073	1	LILRA6
0.0172418	-0.267883	0.86	0.927	1	CAPNS1
0.0172929	-0.235344	0.846	1	1	NCSTN
0.0173289	-0.175823	0.11	0.244	1	SSH3
0.0173426	-0.113786	0.035	0.122	1	MYBPC3
0.0173484	0.336367	0.526	0.366	1	SEPHS2
0.0173999	0.373766	0.162	0.024	1	IGFBP3
0.0174084	0.232792	0.947	0.951	1	TBL1XR1
0.0174271	0.325486	0.531	0.415	1	MGAT4B
0.0174374	0.282897	0.57	0.439	1	QTRT1
0.0174576	-0.427331	0.82	0.829	1	MED12L
0.0174699	0.223136	0.202	0.049	1	RCC1
0.0174724	-0.139246	0.075	0.195	1	TST
0.0174855	0.32963	0.443	0.268	1	FBXO46
0.0175983	-0.0470909	0.013	0.073	1	IRAK2
0.0175983	-0.0760839	0.013	0.073	1	ZNF502
0.0175983	-0.0842549	0.013	0.073	1	CD3D
0.0175983	-0.0855436	0.013	0.073	1	GRAP2
0.0176213	-0.26689	0.382	0.585	1	LRRFIP2
0.0176233	-0.174667	0.987	1	1	QKI
0.0176244	0.254789	0.224	0.073	1	OXSM
0.0177817	0.239294	0.202	0.049	1	DLGAP3
0.0178542	0.296548	0.614	0.585	1	AKAP11
0.0178851	0.212646	0.987	1	1	LYN
0.0180087	-0.0737149	0.013	0.073	1	ZFP92
0.0180251	-0.254708	0.298	0.488	1	PRKAG2
0.0181884	-0.0903725	0.035	0.122	1	FSCN1
0.0182058	0.282165	0.811	0.829	1	RHOU
0.0182594	0.298253	0.412	0.293	1	TMEM161A
0.018299	0.359435	0.618	0.463	1	POLB
0.0183019	0.161312	0.123	0	1	RIMS3
0.0183019	0.153593	0.123	0	1	FAM221B
0.0183301	0.186375	0.469	0.268	1	KLHL24
0.0184732	-0.150332	1	0.951	1	SULF2
0.0184783	-0.118355	0.035	0.122	1	LETM2
0.0185878	-0.201475	0.096	0.22	1	ALDH3A2
0.0187126	-0.261087	0.14	0.293	1	CD163
0.0187138	0.198009	0.908	0.976	1	USP34
0.0187475	-0.195532	0.307	0.512	1	RPRD1B
0.01876	-0.32849	0.667	0.854	1	IWS1
0.0187978	-0.369176	0.412	0.561	1	TMEM154
0.0188346	0.327103	0.833	0.805	1	TMED10
0.0188547	-0.0440504	0.013	0.073	1	RSAD2
0.0188547	-0.0438227	0.013	0.073	1	ALDH8A1
0.0189119	-0.129962	0.048	0.146	1	IFIT5
0.018919	0.229738	0.228	0.073	1	RBM45
0.0189756	-0.107019	0.061	0.171	1	TRIM3
0.0189756	-0.126082	0.061	0.171	1	KBTBD7
0.0191504	0.368535	0.803	0.78	1	DIPK2A
0.0191907	0.208002	0.193	0.049	1	OSBPL1A
0.0191943	0.270778	0.443	0.244	1	FANCF
0.0192393	0.274926	0.952	0.951	1	NAGA
0.0192489	0.258823	0.307	0.146	1	CDK2
0.0192625	-0.329693	0.575	0.78	1	NT5DC2
0.0193312	-0.31552	0.675	0.829	1	ST6GAL1
0.0193599	-0.217313	0.864	0.951	1	RAB7A
0.0193857	0.307264	0.636	0.561	1	BEX4
0.0193878	0.2378	0.386	0.22	1	ATP10D
0.0194153	0.242197	0.996	0.976	1	PIK3CD
0.0194476	0.21515	0.232	0.073	1	BEND6
0.0194904	0.207234	0.224	0.073	1	AC073111.4
0.0195112	0.323421	0.829	0.707	1	MLEC
0.0195288	0.227908	0.996	0.976	1	RNF130
0.0195383	0.235995	0.32	0.171	1	PDCD2L
0.0195472	0.373944	0.807	0.756	1	DNAJA1
0.0195568	0.265649	0.474	0.341	1	TJAP1
0.0195992	-0.437353	0.491	0.732	1	EMP1
0.019616	0.319373	0.601	0.537	1	HPS4
0.0196205	0.264032	0.741	0.634	1	TPR
0.0197035	-0.100855	0.061	0.171	1	C1QTNF4
0.0198864	-0.351311	0.189	0.341	1	TBC1D1
0.019964	0.280331	0.289	0.122	1	CCDC102A
0.0199664	-0.163022	0.127	0.268	1	ZNF324
0.0199875	-0.0966348	0.048	0.146	1	MPP7
0.0199899	-0.295371	0.588	0.805	1	GMFG
0.0201106	-0.319782	0.487	0.683	1	PEX11B
0.0201514	0.273079	0.246	0.098	1	POFUT2
0.0201547	-0.152877	0.127	0.268	1	IPO5
0.0201765	0.223819	0.649	0.537	1	BAZ2A
0.0201855	-0.132064	0.088	0.22	1	MAP3K21
0.0202223	0.244194	0.557	0.439	1	RNF111
0.0202724	-0.239199	0.86	0.951	1	RTN4
0.0203002	0.287618	0.575	0.439	1	AHCY
0.0203038	-0.0857926	0.035	0.122	1	PPBP
0.0203607	-0.217572	0.36	0.61	1	CALM3
0.0204239	-0.268014	0.522	0.732	1	ALAD
0.0204751	-0.264591	0.298	0.512	1	TMEM62
0.0204866	-0.198328	0.175	0.341	1	IPPK
0.0205044	0.275245	0.947	0.902	1	MDFIC
0.0205448	-0.12937	0.11	0.244	1	SESN1
0.0205579	-0.102482	0.075	0.195	1	HDX
0.0206402	0.237504	0.496	0.317	1	CRIPT
0.0207549	0.180104	0.118	0	1	MMP23B
0.0207549	0.158506	0.118	0	1	BSPRY
0.0207549	0.154921	0.118	0	1	KCNIP2
0.0207549	0.181966	0.118	0	1	KCNG2
0.0208465	0.217281	0.912	0.976	1	CCNL2
0.0209268	0.177684	0.167	0.024	1	SLC9A3R2
0.0209932	-0.185314	0.276	0.512	1	UQCRFS1
0.0210515	0.16965	0.158	0.024	1	FIGNL1
0.0210562	-0.25028	0.232	0.39	1	C19orf47
0.0211188	-0.131664	0.105	0.244	1	PTPN18
0.0211416	0.283814	0.605	0.488	1	TCEAL8
0.0211647	-0.132683	0.162	0.341	1	DTD2
0.0212637	-0.234143	0.807	0.927	1	ENO1
0.0212742	-0.0596812	0.035	0.122	1	NECAB3
0.0213012	0.305482	0.719	0.585	1	KAT2B
0.0213343	0.287691	0.382	0.22	1	IARS
0.0213715	0.207552	0.754	0.683	1	KAT6A
0.0214795	0.261249	0.447	0.317	1	PRIM2
0.0215262	0.275227	0.82	0.805	1	STAT5B
0.0216118	-0.181759	0.991	1	1	KCTD12
0.0216128	-0.29376	0.605	0.829	1	PTPN23
0.0216452	0.267305	0.842	0.902	1	GNL3
0.0216999	0.286837	0.496	0.317	1	SCYL3
0.0217794	0.275268	0.952	0.829	1	ACTN4
0.0217857	-0.262089	0.732	0.927	1	SMARCA4
0.021786	-0.274597	0.298	0.512	1	CSF1R
0.02186	0.329198	0.465	0.293	1	SH3BP5
0.0218904	-0.323303	0.732	0.951	1	HTT
0.0219488	0.217837	0.307	0.146	1	RAD17
0.0219504	-0.240256	0.219	0.39	1	S100A13
0.0220015	-0.254465	0.408	0.634	1	ELK3
0.0220018	-0.208053	0.184	0.366	1	MATK
0.0220133	-0.12027	0.132	0.293	1	BIVM
0.0221088	-0.222745	0.355	0.585	1	TARS2
0.0221301	0.244627	0.447	0.268	1	GALK2
0.0221626	-0.195678	0.145	0.293	1	PPARD
0.0223	-0.235094	0.342	0.561	1	MRM2
0.0223217	-0.31757	0.895	1	1	PEA15
0.022624	0.272814	0.474	0.317	1	CTC1
0.0226436	0.333021	0.925	0.829	1	AKAP17A
0.0226951	-0.278664	0.355	0.561	1	NEK4
0.0227664	0.177627	0.162	0.024	1	CHEK1
0.022813	0.209836	0.263	0.098	1	MDK
0.0229151	-0.217253	0.816	0.878	1	RBM42
0.0229541	-0.319315	0.592	0.707	1	TOB1
0.0230118	0.281544	0.535	0.39	1	CCDC14
0.0230509	0.272522	0.496	0.39	1	UFD1
0.0230527	0.293822	0.803	0.683	1	CAPN15
0.0231049	0.33572	0.548	0.415	1	IGHD
0.023112	0.301185	0.474	0.341	1	CYCS
0.0232257	0.350648	0.618	0.561	1	FYTTD1
0.0235276	0.155027	0.114	0	1	SCART1
0.0235276	0.155848	0.114	0	1	STARD13
0.0235276	0.165216	0.114	0	1	SHANK1
0.0235276	0.16713	0.114	0	1	CRLF2
0.0236147	-0.24107	0.491	0.707	1	TK2
0.023629	0.207889	0.654	0.537	1	MFSD14B
0.0236414	0.256945	0.421	0.268	1	MVB12A
0.0236758	-0.215875	0.219	0.39	1	HEATR6
0.0236917	0.279809	0.382	0.195	1	CD84
0.0237005	0.214563	0.263	0.098	1	POLA1
0.023709	0.216183	0.303	0.146	1	PCYOX1
0.0237556	0.276598	0.868	0.805	1	RAP1GDS1
0.0238698	0.222873	0.842	0.829	1	SNX18
0.0240904	-0.172511	0.289	0.512	1	HPS6
0.0241004	0.210757	0.838	0.805	1	TTC17
0.0242146	-0.179352	0.934	1	1	IFI16
0.0242435	0.302356	0.675	0.561	1	MIA3
0.0242435	-0.22643	0.623	0.854	1	DUSP3
0.0243325	0.221875	0.311	0.171	1	WDR5
0.0243832	0.217259	0.693	0.537	1	SEC63
0.0244084	0.283874	0.816	0.707	1	MBP
0.0244465	0.268563	0.693	0.634	1	UFM1
0.0244583	0.230343	0.917	0.902	1	AP1M1
0.0244917	0.276758	0.373	0.244	1	ZDHHC24
0.0245435	0.28995	0.596	0.415	1	PHF8
0.0245833	-0.243839	0.447	0.659	1	TUBB4B
0.0246591	-0.251925	0.496	0.732	1	DCAF11
0.0246729	-0.322914	0.474	0.707	1	PLPBP
0.0247088	-0.0907566	0.088	0.22	1	AMACR
0.0247423	-0.268904	0.912	0.951	1	MTMR10
0.0247837	0.261501	0.654	0.512	1	KHDC4
0.0249841	-0.120001	0.11	0.244	1	ZNF35
0.0250948	0.188353	0.285	0.122	1	ZNF688
0.0251875	0.254707	0.434	0.268	1	FAM3C
0.0253125	0.216878	0.912	0.976	1	FLT3
0.0253268	0.179901	0.465	0.317	1	FPGS
0.0253923	0.32597	0.491	0.39	1	ODC1
0.0254207	0.247785	0.276	0.122	1	CCDC112
0.0254285	0.231585	0.535	0.317	1	UBA5
0.0254503	0.27542	0.925	0.878	1	FUBP1
0.0254685	-0.232346	0.925	0.976	1	NME2
0.0255098	-0.213839	0.254	0.439	1	ARID5B
0.0255696	-0.122595	0.219	0.415	1	CCPG1
0.0256093	0.247636	0.768	0.61	1	SEC24C
0.025628	0.255253	0.728	0.585	1	RPN1
0.0256316	0.195835	0.965	0.976	1	STX7
0.0256335	-0.201109	0.974	1	1	JAK2
0.0257776	0.270095	0.978	0.951	1	BTAF1
0.0257781	0.312693	0.982	0.951	1	GPR183
0.0258072	0.322877	0.461	0.317	1	DBNDD2
0.0258255	-0.0939829	0.061	0.171	1	CRYL1
0.0258268	-0.216781	0.355	0.561	1	PAPSS1
0.0258409	0.235804	0.149	0.024	1	LAMA5
0.0259512	0.191054	0.158	0.024	1	DCLK2
0.0260701	-0.218236	0.991	1	1	TPP1
0.0260903	0.152689	0.149	0.024	1	ZKSCAN3
0.0262158	-0.187154	0.11	0.244	1	DHCR24
0.026224	0.199726	0.561	0.439	1	PIGG
0.0262827	-0.377325	0.456	0.61	1	TMEM189
0.026288	-0.252794	0.715	0.878	1	NDUFB5
0.0263039	-0.26428	0.895	0.976	1	GMIP
0.0263331	0.194028	0.768	0.707	1	SMARCA5
0.0263522	0.233838	0.544	0.439	1	TIMM23
0.0264102	-0.305741	0.667	0.78	1	PPP1R12C
0.0264421	0.280303	0.711	0.683	1	MSL1
0.0264466	0.321396	0.601	0.561	1	MTR
0.0265492	-0.133711	0.254	0.463	1	KCTD17
0.0265555	0.346975	0.614	0.585	1	ST3GAL6
0.0265694	0.199045	0.539	0.39	1	GANAB
0.0266614	0.131652	0.11	0	1	CCDC51
0.0266614	0.158949	0.11	0	1	PARP2
0.0266708	0.271722	0.526	0.415	1	RMDN3
0.0267999	-0.300073	0.364	0.561	1	SLC25A5
0.02683	0.216713	0.311	0.146	1	ORAI3
0.0270341	-0.225681	0.408	0.585	1	NUDT2
0.0270779	0.283689	0.377	0.244	1	RIOK2
0.027234	0.308636	0.513	0.39	1	C19orf25
0.0272706	0.241262	0.811	0.805	1	GRSF1
0.0272841	-0.379326	0.404	0.585	1	CASP4
0.027298	-0.318877	0.614	0.756	1	SCO2
0.0273759	0.322189	0.579	0.561	1	RMC1
0.0273869	-0.2768	0.561	0.707	1	COPS3
0.0273974	0.303944	0.675	0.61	1	KMO
0.0274277	-0.189345	0.114	0.244	1	CYBRD1
0.0275003	0.385659	0.82	0.756	1	CLIC3
0.0275679	-0.239008	0.978	0.951	1	CTSH
0.0276587	-0.219178	0.316	0.561	1	UBAC1
0.0277036	0.299615	0.934	0.951	1	ANTXR2
0.0277471	-0.116986	0.039	0.122	1	ZNF177
0.0277495	-0.171419	0.07	0.171	1	ZFP1
0.0277641	-0.302939	0.588	0.78	1	IARS2
0.0278067	0.276671	0.632	0.488	1	AC119396.1
0.0278779	0.205966	0.991	1	1	ARGLU1
0.0278779	-0.1247	1	1	1	MT-CO2
0.0279026	-0.091001	0.026	0.098	1	FMO4
0.0281007	0.254982	0.89	0.927	1	SENP6
0.0281022	-0.232875	0.768	0.878	1	CTDSP1
0.0281507	-0.143626	0.039	0.122	1	RPP40
0.0281841	0.206999	0.956	0.976	1	SND1
0.0281897	0.259009	0.417	0.268	1	HMCES
0.0282205	0.232497	0.232	0.098	1	CISH
0.0282484	0.220045	0.658	0.512	1	POLR3C
0.0283014	0.257006	0.531	0.39	1	PALD1
0.0283147	0.323781	0.86	0.707	1	PLAAT3
0.0283794	-0.112642	0.026	0.098	1	STMN3
0.0284227	0.244338	0.763	0.634	1	GTF2E2
0.0284229	0.273737	0.364	0.195	1	RAB13
0.0285129	0.325332	0.768	0.683	1	FAM43A
0.0285686	0.236833	0.241	0.098	1	SMOC1
0.0286325	-0.250109	0.579	0.756	1	RAB22A
0.0286358	0.203575	0.746	0.659	1	HUWE1
0.0287012	0.158836	0.149	0.024	1	ZNF234
0.0288815	0.234958	0.811	0.78	1	SFPQ
0.0289811	0.270462	0.996	0.902	1	LTK
0.0290511	0.246322	0.68	0.561	1	RPAIN
0.0290741	-0.275766	0.873	0.902	1	SMAP2
0.0290876	0.290039	0.583	0.537	1	SCAF1
0.0292426	0.201209	0.513	0.366	1	RAB28
0.0292445	0.235275	0.531	0.366	1	CCDC107
0.0293083	-0.225727	0.513	0.707	1	EGLN2
0.0293439	-0.289826	0.667	0.854	1	OSGEP
0.0293451	0.218674	0.504	0.317	1	RAPGEF2
0.0293543	-0.0573718	0.026	0.098	1	LRG1
0.0294299	-0.270668	0.513	0.732	1	GABBR1
0.0294497	-0.154018	0.338	0.585	1	EEA1
0.0294662	0.233682	0.833	0.805	1	PDIA3
0.0295045	0.251276	0.882	0.902	1	NUP160
0.0296713	0.284427	0.636	0.488	1	KDM1A
0.029688	-0.224467	0.298	0.512	1	GTF2H3
0.0297252	-0.122497	0.101	0.22	1	FAM200A
0.0297748	0.301693	0.518	0.39	1	DNAJB9
0.0297897	0.252836	0.969	0.951	1	LASP1
0.0298119	0.2771	0.487	0.366	1	KLHL20
0.0298524	-0.0849817	0.026	0.098	1	HHLA3
0.0298988	-0.425844	0.461	0.585	1	BMP2K
0.0298994	0.227746	0.461	0.317	1	LAMTOR3
0.0300158	0.198081	0.145	0.024	1	CRY1
0.030028	0.252443	0.671	0.683	1	THADA
0.0300712	-0.242083	0.785	0.902	1	PTPA
0.0300933	-0.18502	0.096	0.22	1	CD79B
0.0301169	-0.179924	0.952	1	1	MT-ND4L
0.0301537	0.310826	0.781	0.732	1	TMEM173
0.0301945	0.212073	0.434	0.268	1	USP40
0.0302031	0.163136	0.105	0	1	SMIM3
0.0302031	0.116692	0.105	0	1	IRAK1BP1
0.0302031	0.147469	0.105	0	1	CRYM
0.0302222	-0.150309	0.053	0.146	1	SERPINA1
0.0302946	0.232121	0.404	0.244	1	TUSC2
0.0303045	0.280237	0.513	0.39	1	PHF6
0.0303578	-0.0790367	0.026	0.098	1	TREM1
0.0303635	0.280229	0.759	0.683	1	TRIM14
0.0303692	-0.249636	0.561	0.732	1	SMARCC2
0.0304367	-0.18614	0.246	0.439	1	WDR92
0.0305569	0.276966	0.575	0.39	1	CARHSP1
0.0305583	-0.217866	0.632	0.829	1	PSMB6
0.0305851	0.290096	0.478	0.341	1	WDR60
0.0306276	-0.114341	0.083	0.195	1	ITGAM
0.0306474	0.206674	0.184	0.049	1	ABCA5
0.0306763	0.216327	0.487	0.341	1	E4F1
0.0306807	-0.0931265	0.039	0.122	1	BUB1
0.0308152	-0.208014	0.311	0.512	1	RHEB
0.0308705	-0.0538031	0.026	0.098	1	TMEM88
0.0309514	-0.284437	0.89	0.927	1	POLDIP3
0.0309656	-0.202383	0.215	0.39	1	NUDCD1
0.0310141	-0.322671	0.395	0.561	1	BBX
0.0311208	-0.242223	0.136	0.268	1	TRIM72
0.0311742	-0.24709	0.412	0.61	1	CDK2AP1
0.0312087	0.267809	0.377	0.244	1	TREML2
0.0312948	0.207982	0.539	0.415	1	OSTC
0.031382	0.264566	0.461	0.317	1	CRLS1
0.0313906	-0.0386615	0.026	0.098	1	SIGLEC7
0.0314037	0.229566	0.421	0.268	1	TBC1D22B
0.0314786	0.226381	0.259	0.122	1	QSOX2
0.0314883	-0.18234	0.289	0.488	1	PIK3R2
0.0314987	-0.202243	0.232	0.39	1	SAAL1
0.0316795	0.32531	0.741	0.634	1	CLCN5
0.0316969	0.296009	0.338	0.22	1	IFT172
0.0316993	-0.211527	0.443	0.659	1	ANKS1A
0.0317758	0.222462	0.211	0.073	1	LYSMD4
0.0318174	0.193382	0.965	1	1	PNISR
0.0319163	0.205804	0.351	0.195	1	ZNF212
0.0319299	-0.264455	0.57	0.756	1	LYST
0.0320173	-0.0973154	0.039	0.122	1	NLN
0.0320455	-0.166517	0.232	0.415	1	SNRPF
0.0321134	-0.144417	0.215	0.39	1	GTPBP8
0.0321446	0.215896	0.557	0.366	1	NUP133
0.0321643	-0.190868	0.965	0.951	1	COX4I1
0.0321767	0.251394	0.259	0.122	1	TIRAP
0.0322026	-0.186757	0.904	0.976	1	CSNK1G2
0.0322723	-0.186493	0.333	0.561	1	TKFC
0.0322751	-0.109619	0.197	0.366	1	TICAM2
0.0323857	0.284841	0.732	0.683	1	CDC16
0.0323857	0.201639	0.732	0.683	1	MCM3AP
0.0324086	-0.346585	0.566	0.732	1	KDM6B
0.0324735	-0.289395	0.737	0.854	1	SMDT1
0.0324953	0.161526	0.377	0.22	1	UST
0.032521	-0.15629	0.996	1	1	UBA52
0.0326222	0.268011	0.807	0.707	1	CIAO2A
0.0326286	-0.0845848	0.092	0.22	1	FAM104A
0.0328066	0.249167	0.925	0.805	1	ASH1L
0.0328817	0.23184	0.596	0.463	1	FAM168B
0.0329302	-0.21861	0.917	0.976	1	CYTH1
0.0329359	-0.169905	0.039	0.122	1	ID1
0.0329729	0.233903	0.268	0.122	1	GLCCI1
0.0331515	-0.261314	0.64	0.805	1	RBM27
0.0331698	-0.285986	0.526	0.707	1	KAT8
0.0331837	0.234248	0.833	0.829	1	CDC73
0.0331921	0.343192	0.807	0.78	1	NHP2
0.0333019	-0.161023	0.083	0.195	1	TSPAN4
0.0333773	-0.17775	0.171	0.317	1	LLGL1
0.0334282	0.236126	0.202	0.073	1	MAP3K10
0.0335208	-0.353088	0.68	0.756	1	FAM49A
0.0335283	-0.28536	0.439	0.61	1	LONRF1
0.0335323	-0.154249	0.057	0.146	1	COA7
0.0335748	-0.307604	0.259	0.415	1	MBOAT2
0.0338134	0.212786	0.333	0.195	1	YEATS4
0.0339691	0.161672	0.732	0.61	1	CD46
0.0340144	0.21229	0.496	0.366	1	C1GALT1
0.0340606	0.305737	0.513	0.39	1	TDRD3
0.0341037	-0.13357	0.211	0.39	1	PCGF1
0.0341091	-0.278872	0.548	0.732	1	CAPN3
0.0341218	0.281183	0.531	0.463	1	NOTCH1
0.0342062	0.124423	0.101	0	1	C5orf34
0.0342062	0.120214	0.101	0	1	PRR7
0.0342062	0.136339	0.101	0	1	ZNF334
0.0342908	0.257689	0.254	0.122	1	KIAA0040
0.034301	0.245304	0.925	0.951	1	CTDSP2
0.0343881	0.240467	0.548	0.439	1	POLR1A
0.0344287	-0.241738	0.605	0.78	1	ARIH2
0.0344947	0.256204	0.794	0.707	1	ISCU
0.0345172	-0.252513	0.789	0.902	1	SLC12A7
0.0345918	-0.185076	0.886	0.927	1	ARL8A
0.0347094	0.21927	0.64	0.537	1	ELMO2
0.0347285	0.254397	0.728	0.61	1	DROSHA
0.034783	0.210994	0.456	0.293	1	RHBDD1
0.034793	0.302184	0.39	0.244	1	DPY19L3
0.0350758	0.221559	0.68	0.537	1	AEBP2
0.0351442	-0.345441	0.526	0.659	1	IL13RA1
0.0351644	0.308961	0.697	0.537	1	DCTD
0.035184	-0.22891	0.298	0.488	1	PER1
0.0352698	-0.169442	0.215	0.39	1	FBP1
0.0354011	-0.0865488	0.066	0.171	1	CD24
0.0354104	0.311159	0.93	0.854	1	LBR
0.0354489	0.234535	0.535	0.415	1	POLM
0.0355973	0.276661	0.728	0.756	1	TMCO1
0.0356515	-0.145711	1	0.976	1	AHNAK
0.0357994	-0.159888	0.018	0.073	1	ITK
0.0357994	-0.12708	0.018	0.073	1	MS4A1
0.0358006	-0.29308	0.531	0.683	1	ANP32B
0.0358045	-0.128574	0.175	0.341	1	PPME1
0.0358216	0.20611	0.171	0.049	1	FUT10
0.0358261	0.177204	0.68	0.61	1	SAP30BP
0.0359298	-0.267957	0.228	0.366	1	CHKA
0.0359581	-0.155939	0.07	0.171	1	MTFR2
0.0360649	0.246576	0.434	0.317	1	ORMDL3
0.0360874	-0.181147	0.864	1	1	SEC13
0.0361049	0.259968	0.333	0.195	1	SRD5A3
0.0361665	0.210275	0.588	0.463	1	GRWD1
0.036196	-0.198637	0.478	0.707	1	NCK1
0.0364967	0.174983	0.689	0.537	1	PCGF3
0.0365992	-0.10145	0.096	0.22	1	NCEH1
0.0367407	0.215072	0.899	0.951	1	STT3B
0.036767	0.155636	0.18	0.049	1	SRXN1
0.036805	-0.179256	0.088	0.195	1	ZNF48
0.0369136	0.223179	0.259	0.122	1	TRUB2
0.0369267	0.223986	0.496	0.439	1	CNOT1
0.0369444	-0.141888	0.057	0.146	1	ASCL2
0.0369921	-0.116759	0.149	0.293	1	GLTP
0.0370196	0.293192	0.671	0.561	1	SCAND1
0.0370762	0.176879	0.18	0.049	1	FTCDNL1
0.0370783	-0.0769392	0.408	0.61	1	CTSG
0.037099	0.266426	0.535	0.415	1	SERPING1
0.0371045	0.292614	0.404	0.293	1	RBM28
0.0371307	-0.234267	0.399	0.61	1	C1orf174
0.0372249	-0.171885	0.496	0.683	1	DDX18
0.0373249	-0.2484	0.443	0.659	1	BCL2
0.0373869	0.252552	0.171	0.049	1	RNF165
0.0374435	-0.346807	0.044	0.122	1	PLIN5
0.0375197	-0.102114	0.167	0.341	1	DPY19L1
0.0376486	0.308432	0.548	0.439	1	VAMP1
0.0377079	-0.30972	0.64	0.805	1	HDAC1
0.0377103	0.240774	0.237	0.098	1	CCR1
0.037806	0.246114	0.588	0.439	1	DSN1
0.0378097	-0.206675	0.969	1	1	WIPF1
0.0378741	-0.0555745	0.039	0.122	1	BAG3
0.037885	-0.274928	0.689	0.805	1	CD63
0.0379421	-0.088212	0.018	0.073	1	AC092835.1
0.0379421	-0.0588506	0.018	0.073	1	MYO1A
0.0379861	0.168663	0.276	0.122	1	ICMT
0.0380106	-0.201433	0.965	1	1	TAF10
0.0380341	0.222691	0.294	0.146	1	FCHSD1
0.0380733	-0.0692771	0.083	0.195	1	MFSD13A
0.0381439	-0.13471	0.215	0.39	1	TP53INP2
0.0381442	0.292301	0.82	0.683	1	FBRSL1
0.0381624	0.25981	0.395	0.244	1	KIAA0513
0.0382885	-0.164363	0.921	1	1	EIF3H
0.0383063	0.265444	0.61	0.488	1	PTPN9
0.0383484	0.203248	0.732	0.659	1	HECTD1
0.0383865	-0.233393	0.175	0.317	1	ATP1A2
0.0384191	0.241193	0.281	0.146	1	PDE6B
0.0384233	-0.160993	0.246	0.415	1	HDAC7
0.0384526	0.301184	0.548	0.415	1	DAAM1
0.0385548	-0.17211	0.706	0.805	1	BZW2
0.0386802	-0.0698317	0.018	0.073	1	PTAFR
0.038731	0.117395	0.096	0	1	CA8
0.038731	0.120553	0.096	0	1	TIGD3
0.038731	0.126138	0.096	0	1	ZNF556
0.0388364	-0.173552	0.197	0.341	1	OSBPL3
0.038851	-0.295067	0.469	0.659	1	ARMC6
0.0389828	0.252053	0.794	0.732	1	F11R
0.0390153	0.241864	0.789	0.634	1	ZBTB33
0.0390902	-0.140688	0.088	0.195	1	CTSV
0.0391365	-0.112541	0.127	0.268	1	B3GNTL1
0.0392205	0.284959	0.645	0.537	1	ARF4
0.0392246	-0.201801	0.25	0.415	1	GEMIN5
0.0392685	0.195753	0.623	0.512	1	RAB33B
0.0394504	-0.229096	0.518	0.732	1	TFDP1
0.0395057	-0.151367	0.136	0.268	1	ZBTB38
0.0396051	-0.164974	0.364	0.61	1	2024-03-08
0.0396619	-0.220926	0.728	0.902	1	ARPC5
0.0397083	-0.138904	0.189	0.366	1	NT5C3B
0.0397187	0.25781	0.877	0.927	1	PRPF38B
0.0397424	-0.0716139	0.053	0.146	1	MAP3K6
0.0397733	-0.181521	0.452	0.683	1	PSMD2
0.0398132	-0.187678	0.298	0.512	1	ADORA1
0.0398859	-0.27963	0.395	0.585	1	SLC35F6
0.0398892	-0.136445	0.246	0.439	1	ANKRD50
0.039921	0.240307	0.395	0.268	1	RNF216
0.0400146	-0.222452	0.789	0.854	1	YWHAG
0.0400813	-0.26889	0.991	0.976	1	SIGLEC6
0.040193	-0.0537078	0.018	0.073	1	ZNF112
0.0402074	0.249982	0.61	0.61	1	SLC33A1
0.0402422	0.268442	0.461	0.317	1	CYP20A1
0.0402457	0.172742	0.246	0.098	1	UMPS
0.0402808	-0.19435	0.197	0.341	1	OSGIN2
0.0402934	0.164601	0.996	1	1	CD37
0.0403986	0.228196	0.974	1	1	MAN2B1
0.0404005	-0.115899	0.101	0.22	1	PCYOX1L
0.0404572	-0.197927	0.452	0.659	1	PSMD1
0.0405099	0.212435	0.224	0.098	1	CDC42EP2
0.0406927	0.175234	0.171	0.049	1	EME2
0.0407247	0.262569	0.57	0.512	1	TGIF2
0.0407677	0.209909	0.307	0.171	1	SHPK
0.0407808	0.149741	0.136	0.024	1	ZNF852
0.0408155	0.130126	0.333	0.171	1	SNN
0.040882	0.19945	0.645	0.61	1	ZNF22
0.0408888	-0.269454	0.487	0.707	1	PIP5K1C
0.0408888	0.289982	0.526	0.488	1	PRR12
0.0409608	-0.213276	0.307	0.512	1	TICAM1
0.0409681	-0.0674265	0.018	0.073	1	CD247
0.0409961	0.238493	0.882	0.902	1	KDM3B
0.0410373	-0.219193	0.706	0.878	1	CNPPD1
0.0410512	0.289325	0.447	0.317	1	CCDC84
0.0410588	-0.237566	0.276	0.463	1	PSMD11
0.0411024	0.253339	0.382	0.268	1	CASP8AP2
0.0411407	-0.266037	0.456	0.683	1	POM121
0.0412674	-0.247773	0.772	0.878	1	NKIRAS2
0.0413231	0.214135	0.465	0.341	1	TRMT13
0.041325	-0.188083	0.211	0.366	1	MROH6
0.0413589	-0.240845	0.031	0.098	1	GIMAP7
0.0413589	-0.900037	0.031	0.098	1	ACY3
0.0414847	0.336939	0.303	0.171	1	DNAJB4
0.0415482	0.193589	0.522	0.39	1	UBE2W
0.0415504	0.133613	0.136	0.024	1	ZNF302
0.0416192	-0.249198	0.447	0.683	1	SLC6A6
0.0416275	0.348223	0.548	0.439	1	NECTIN1
0.0417342	-0.246887	0.667	0.854	1	GUSB
0.0417558	-0.0516309	0.018	0.073	1	VNN2
0.0419082	0.244873	0.895	0.902	1	RNASEK
0.0419723	0.283342	0.601	0.463	1	NBEAL2
0.0419836	0.292777	0.825	0.732	1	BMF
0.0420057	-0.378917	0.272	0.415	1	LIMA1
0.0420423	0.234984	0.522	0.366	1	STIM1
0.0423553	0.21095	0.64	0.585	1	PPWD1
0.0423805	-0.191384	0.127	0.244	1	IGF2BP2
0.0424316	-0.29031	0.548	0.756	1	MANBA
0.042495	-0.263572	0.57	0.707	1	NSD3
0.0425444	-0.181592	0.355	0.585	1	NCOA5
0.0425562	-0.0653086	0.018	0.073	1	RTN4RL2
0.0425562	-0.0481136	0.018	0.073	1	SENP8
0.0425562	-0.051836	0.018	0.073	1	HSDL1
[truncated: 6,708 more rows]

## Sheet: ED Table 5
p_val	avg_log2FC	pct.1	pct.2	p_val_adj	cluster	gene
0	1.64604	0.975	0.842	0	0	Ptgds
0	1.01202	0.971	0.781	0	0	Opalin
0	0.71139	0.986	0.919	0	0	Cd9
0	0.709165	0.998	0.944	0	0	Tspan2
0	0.702285	0.999	0.983	0	0	Qdpr
1.66288e-297	0.620609	0.995	0.96	3.16928e-293	0	Csrp1
7.06715e-279	0.724877	0.963	0.882	1.34693e-274	0	Lgi3
4.36822e-269	0.495594	0.999	0.986	8.32539e-265	0	Sept4
7.1765e-240	0.5522	0.996	0.977	1.36777e-235	0	Cryab
5.70487e-231	1.22744	0.628	0.323	1.08729e-226	0	Il33
9.1134e-208	0.474563	0.997	0.987	1.73692e-203	0	Mal
3.74134e-196	0.643663	0.925	0.829	7.13062e-192	0	Desi1
7.94678e-187	0.975433	0.637	0.373	1.51458e-182	0	Rasal1
1.64125e-176	0.823117	0.757	0.56	3.12806e-172	0	Mcam
9.91588e-168	0.63311	0.946	0.88	1.88987e-163	0	Slc38a2
6.76765e-155	0.58566	0.917	0.84	1.28985e-150	0	Serinc5
4.3228e-152	0.689616	0.801	0.659	8.23882e-148	0	Ccp110
4.13617e-143	0.477507	0.987	0.969	7.88313e-139	0	Nfasc
6.72346e-139	0.696432	0.793	0.693	1.28142e-134	0	Gstp1
1.52131e-123	0.786591	0.562	0.361	2.89946e-119	0	Kif21b
4.59486e-117	0.725936	0.701	0.566	8.75734e-113	0	Sema6d
1.61081e-116	0.716641	0.614	0.432	3.07004e-112	0	Cd63
1.17906e-110	0.83881	0.724	0.556	2.24716e-106	0	Apoe
6.88478e-98	0.580633	0.754	0.618	1.31217e-93	0	Jph4
3.49273e-94	0.737083	0.55	0.388	6.65679e-90	0	Ablim2
1.71256e-92	0.606025	0.716	0.596	3.26397e-88	0	Tmod1
9.6223e-86	0.479699	0.876	0.805	1.83391e-81	0	Tsc22d4
1.99957e-85	0.479917	0.825	0.765	3.81098e-81	0	Clmn
1.01789e-82	0.657755	0.496	0.344	1.94e-78	0	Pakap
3.29591e-79	0.662435	0.549	0.409	6.28167e-75	0	Ttyh1
3.40286e-79	0.479328	0.852	0.766	6.48551e-75	0	Spock1
3.90694e-78	0.628485	0.541	0.408	7.44623e-74	0	Hebp1
1.72093e-75	0.871775	0.537	0.387	3.27992e-71	0	Plin4
1.81673e-75	0.671461	0.324	0.163	3.46251e-71	0	Adamts1
1.3403e-74	0.485504	0.795	0.695	2.55449e-70	0	Tmod2
2.01697e-74	0.485771	0.763	0.693	3.84414e-70	0	Ptma
5.01449e-71	0.641686	0.397	0.246	9.55711e-67	0	Adgrg1
5.04395e-63	0.617448	0.319	0.18	9.61327e-59	0	Lrp4
2.40681e-58	0.500385	0.598	0.505	4.58714e-54	0	Sema6a
6.13153e-54	0.53956	0.844	0.8	1.16861e-49	0	Sgk1
5.75548e-51	0.543083	0.247	0.129	1.09694e-46	0	Epas1
1.20808e-48	0.527146	0.391	0.276	2.30248e-44	0	Phactr3
2.05313e-47	0.486298	0.62	0.532	3.91307e-43	0	Htra1
2.2917e-47	0.57459	0.383	0.27	4.36774e-43	0	Prickle1
5.35001e-45	0.513027	0.478	0.387	1.01966e-40	0	Dusp10
3.31934e-41	0.482902	0.59	0.532	6.32634e-37	0	Plekha1
1.02494e-39	0.487989	0.276	0.172	1.95343e-35	0	Kank1
1.7774e-39	0.508605	0.302	0.199	3.38755e-35	0	Cntfr
8.92611e-39	0.48191	0.498	0.416	1.70123e-34	0	Ndrg2
1.19674e-31	0.524665	0.25	0.157	2.28088e-27	0	Timp3
0	2.97148	0.83	0.266	0	1	Klk6
0	1.96635	0.745	0.22	0	1	S100b
0	1.39295	0.821	0.307	0	1	Enpp6
0	1.29618	0.782	0.327	0	1	Tspan9
0	1.24386	0.597	0.152	0	1	Tln2
0	1.19937	0.699	0.269	0	1	Faah
0	1.12715	0.638	0.203	0	1	Pla2g4a
0	1.10793	0.597	0.179	0	1	Rapgef5
0	1.05768	0.958	0.734	0	1	Carns1
0	0.997158	0.863	0.525	0	1	Anln
0	0.934526	0.999	0.956	0	1	Hapln2
0	0.931602	0.969	0.798	0	1	Selenop
0	0.813942	1	0.999	0	1	Apod
0	0.665004	0.996	0.991	0	1	Gsn
1.94807e-302	1.04256	0.835	0.496	3.71282e-298	1	Plin3
7.29756e-297	0.899442	0.912	0.66	1.39084e-292	1	Pmp22
4.20923e-295	1.10305	0.424	0.073	8.02238e-291	1	Hopx
5.7473e-284	1.03996	0.62	0.214	1.09538e-279	1	Shroom1
2.52228e-277	1.13484	0.409	0.073	4.80721e-273	1	Rab37
8.00002e-251	0.993648	0.795	0.442	1.52472e-246	1	Cyp27a1
1.73719e-245	0.922555	0.397	0.079	3.31091e-241	1	Ncs1
9.63421e-227	0.867018	0.411	0.096	1.83618e-222	1	Anxa5
2.55315e-206	0.826982	0.691	0.345	4.86606e-202	1	Fam131b
2.84248e-204	0.822577	0.781	0.487	5.41748e-200	1	Ldhb
6.96963e-203	0.839021	0.617	0.266	1.32834e-198	1	Ldlrap1
8.90206e-203	0.678421	0.245	0.02	1.69664e-198	1	Nkx2-9
2.03007e-201	0.678399	0.973	0.867	3.86911e-197	1	Sec14l5
3.46485e-201	0.738683	0.26	0.028	6.60366e-197	1	Nid1
8.97708e-199	0.982901	0.847	0.6	1.71094e-194	1	Col11a2
2.37985e-198	0.818864	0.295	0.047	4.53575e-194	1	Cdkn1c
1.43152e-194	0.811359	0.444	0.135	2.72834e-190	1	Slc5a11
1.40392e-192	0.79649	0.344	0.076	2.67574e-188	1	Clgn
1.47495e-190	0.767188	0.489	0.169	2.8111e-186	1	Paqr7
7.20544e-186	0.670217	0.947	0.832	1.37329e-181	1	Tppp3
6.02434e-184	0.836107	0.421	0.127	1.14818e-179	1	Begain
1.60079e-181	0.681772	0.327	0.069	3.05094e-177	1	Dpysl5
2.06352e-173	0.716375	0.381	0.106	3.93287e-169	1	Spata13
2.48163e-171	0.719949	0.522	0.205	4.72974e-167	1	Slc45a3
1.65262e-170	0.754818	0.749	0.433	3.14973e-166	1	Ctnna2
8.67573e-169	0.904649	0.484	0.186	1.65351e-164	1	Tmprss5
1.165e-167	0.839731	0.613	0.304	2.22038e-163	1	Mob3b
1.08684e-163	0.711218	0.649	0.327	2.07142e-159	1	Ptprf
5.59444e-162	0.718193	0.357	0.101	1.06624e-157	1	Mgst3
1.51485e-159	0.709879	0.321	0.079	2.88716e-155	1	Slc9a3r1
1.43527e-158	0.797668	0.588	0.285	2.73547e-154	1	Chst2
2.56281e-152	0.671197	0.433	0.156	4.88446e-148	1	Fntb
1.5101e-145	0.720447	0.51	0.222	2.8781e-141	1	Ccdc187
9.90178e-139	0.662718	0.508	0.222	1.88718e-134	1	Efr3b
2.58174e-133	0.68148	0.365	0.123	4.92053e-129	1	Uchl1
6.10285e-100	0.722618	0.213	0.054	1.16314e-95	1	Tubb2b
5.05551e-203	1.64982	0.448	0.055	9.6353e-199	2	Atp1b1
1.85047e-191	1.62902	0.706	0.164	3.52682e-187	2	Snap25
3.22185e-180	1.29308	0.562	0.104	6.14053e-176	2	Eef1a2
1.23509e-179	1.40758	0.534	0.092	2.35395e-175	2	Sncb
2.00457e-168	0.852382	0.298	0.026	3.82051e-164	2	Atp1a3
3.48593e-167	1.3576	0.515	0.092	6.64384e-163	2	Cplx1
1.28326e-157	0.845828	0.31	0.031	2.44576e-153	2	Ckmt1
3.74878e-141	0.978578	0.385	0.057	7.1448e-137	2	Vsnl1
3.71801e-122	0.917267	0.396	0.069	7.08615e-118	2	Dnm1
1.74993e-119	0.978964	0.394	0.071	3.3352e-115	2	Nefl
1.13769e-115	0.939265	0.366	0.063	2.16833e-111	2	Ndrg4
2.02831e-109	0.719886	0.212	0.021	3.86577e-105	2	Thy1
2.87728e-106	0.756895	0.233	0.026	5.48381e-102	2	Nefm
2.10868e-94	0.636344	0.228	0.029	4.01893e-90	2	Prkar1b
1.59277e-88	0.73117	0.21	0.026	3.03565e-84	2	Pcp4
1.60792e-83	0.554349	0.193	0.023	3.06453e-79	2	Ina
3.33535e-83	0.851825	0.275	0.048	6.35684e-79	2	Rtn1
9.44474e-82	0.760676	0.259	0.043	1.80007e-77	2	Gap43
1.22654e-80	0.663739	0.249	0.041	2.33766e-76	2	Basp1
1.27529e-80	0.739641	0.31	0.063	2.43058e-76	2	Atp6v1g2
2.98317e-78	0.544224	0.198	0.026	5.68562e-74	2	Sult4a1
1.02429e-77	0.483022	0.182	0.022	1.9522e-73	2	Nat8l
1.6698e-76	0.632589	0.247	0.042	3.18246e-72	2	Stmn3
1.30368e-74	0.646227	0.256	0.046	2.48468e-70	2	Stmn2
1.0531e-67	0.684527	0.231	0.041	2.0071e-63	2	Spock2
9.1496e-64	0.86739	0.382	0.113	1.74382e-59	2	Eno2
4.16118e-59	0.667061	0.27	0.062	7.93079e-55	2	Scn1b
3.07323e-53	0.611085	0.186	0.034	5.85726e-49	2	Pvalb
2.23743e-47	0.776341	0.536	0.247	4.26432e-43	2	Zwint
2.38202e-45	0.594592	0.242	0.063	4.53989e-41	2	Chchd10
2.74735e-42	0.464061	0.184	0.04	5.23618e-38	2	Camk2n2
1.05222e-39	0.829117	0.441	0.194	2.00544e-35	2	Vamp1
1.0133e-38	0.761607	0.466	0.21	1.93125e-34	2	Uchl1
6.48438e-38	0.453955	0.203	0.052	1.23586e-33	2	Tagln3
2.47824e-36	0.487865	0.184	0.045	4.72328e-32	2	Nsg1
1.34844e-34	0.505161	0.275	0.092	2.56998e-30	2	Stx1b
1.73124e-31	0.624582	0.487	0.245	3.29957e-27	2	Stxbp1
3.60986e-29	0.501462	0.273	0.102	6.88004e-25	2	Tubb3
3.06712e-27	0.549147	0.832	0.657	5.84563e-23	2	Calm3
2.14953e-26	0.615017	0.828	0.633	4.09679e-22	2	Ywhag
2.93364e-26	0.621939	0.723	0.502	5.59123e-22	2	Dynll2
1.11155e-23	0.573094	0.478	0.268	2.1185e-19	2	Cend1
3.33172e-21	0.494494	0.783	0.632	6.34992e-17	2	Gnas
1.2138e-20	0.507185	0.839	0.676	2.31337e-16	2	Pcsk1n
5.02337e-20	0.515474	0.538	0.342	9.57403e-16	2	Rab3a
2.47331e-18	0.523132	0.604	0.419	4.71389e-14	2	Mdh1
4.82265e-18	0.458718	0.268	0.126	9.19149e-14	2	Nsf
5.54116e-17	0.495162	0.389	0.223	1.05609e-12	2	Pnmal2
1.14536e-16	0.5273	0.522	0.343	2.18295e-12	2	Prdx5
2.03103e-11	0.479623	0.503	0.348	3.87094e-07	2	Aldoc
1.27781e-301	1.63768	0.58	0.033	2.43537e-297	3	Gja1
2.61456e-291	1.93873	0.618	0.041	4.98309e-287	3	Slc6a11
8.52748e-232	2.45347	0.887	0.135	1.62525e-227	3	Atp1a2
7.48831e-226	1.46069	0.481	0.031	1.4272e-221	3	Pla2g7
4.24947e-209	2.63925	0.901	0.159	8.09906e-205	3	Atp1b2
4.77346e-198	1.02855	0.321	0.014	9.09774e-194	3	Fgfr3
5.43787e-181	1.1022	0.377	0.023	1.0364e-176	3	Slc4a4
2.32586e-180	2.15602	0.807	0.136	4.43286e-176	3	Sparcl1
3.92903e-171	1.8387	0.618	0.077	7.48834e-167	3	Gpr37l1
1.34352e-165	0.679884	0.222	0.007	2.56061e-161	3	Cldn10
1.31403e-161	1.04084	0.363	0.024	2.50441e-157	3	Agt
4.67543e-160	1.69569	0.632	0.087	8.91089e-156	3	Clu
1.05353e-158	0.72829	0.269	0.012	2.00793e-154	3	Gjb6
3.35692e-157	1.54569	0.642	0.09	6.39795e-153	3	Slc1a2
3.68796e-140	0.965401	0.429	0.041	7.02889e-136	3	Bcan
7.25795e-140	0.554433	0.189	0.006	1.38329e-135	3	Btbd17
2.25263e-130	1.05492	0.377	0.034	4.29329e-126	3	Aqp4
5.76037e-119	0.775155	0.259	0.017	1.09787e-114	3	Acsl6
1.13279e-115	0.672619	0.212	0.011	2.15899e-111	3	Itih3
3.07549e-114	0.573166	0.175	0.007	5.86158e-110	3	Igfbp2
4.00548e-101	0.546708	0.175	0.008	7.63404e-97	3	S1pr1
2.17954e-98	0.542656	0.184	0.01	4.15399e-94	3	Slc7a10
8.7454e-92	0.512181	0.184	0.011	1.66679e-87	3	Ntsr2
1.43935e-82	0.696414	0.255	0.024	2.74325e-78	3	Serpine2
2.22539e-81	1.79887	0.849	0.342	4.24138e-77	3	Aldoc
3.15434e-80	0.500479	0.198	0.015	6.01185e-76	3	Mlc1
3.75199e-72	0.559668	0.208	0.018	7.15092e-68	3	Cxcl14
2.8895e-63	1.49432	1	0.63	5.50709e-59	3	Apoe
1.26532e-57	0.58736	0.255	0.034	2.41157e-53	3	Acsbg1
4.91668e-56	0.447231	0.17	0.016	9.3707e-52	3	Timp4
5.28084e-54	0.729951	0.307	0.053	1.00648e-49	3	Gpm6a
1.29785e-43	1.39685	0.887	0.581	2.47357e-39	3	Cst3
5.56129e-40	0.519005	0.212	0.034	1.05993e-35	3	Sdc3
8.8664e-37	0.899953	0.524	0.186	1.68985e-32	3	Mt2
1.31994e-34	0.495648	0.222	0.042	2.51567e-30	3	Ntrk2
6.27685e-34	0.541319	0.189	0.032	1.19631e-29	3	Lrp1
5.72634e-33	0.688106	0.33	0.089	1.09138e-28	3	Mt3
2.39046e-30	0.678824	0.203	0.04	4.55598e-26	3	Fam107a
2.18687e-28	0.675747	0.377	0.123	4.16795e-24	3	Tril
2.28375e-20	0.563932	0.278	0.092	4.35259e-16	3	Pfkm
1.83131e-19	0.795368	0.736	0.465	3.49029e-15	3	Mt1
1.56841e-15	0.676609	0.656	0.408	2.98924e-11	3	Plpp3
1.76169e-15	0.464741	0.509	0.259	3.35761e-11	3	Scg3
3.64476e-12	0.54507	0.783	0.594	6.94654e-08	3	Sparc
4.9722e-12	0.473733	0.665	0.451	9.47652e-08	3	Ndrg2
1.1416e-11	0.512889	0.807	0.609	2.17577e-07	3	Slc6a1
5.60356e-11	0.44989	0.759	0.53	1.06798e-06	3	mt-Nd5
1.92294e-10	0.477069	0.769	0.57	3.66493e-06	3	Htra1
1.01778e-06	0.433125	0.962	0.907	0.0193978	3	Ptgds
0.00020179	0.577584	0.58	0.468	1	3	Slc1a3

## Sheet: ED Table 6
p_val	avg_log2FC	pct.1	pct.2	p_val_adj	cluster	gene
1.41932e-64	2.30293	0.882	0.404	2.56641e-60	0	VEGFA
3.7348e-64	1.90804	0.797	0.262	6.75327e-60	0	PDPN
6.798e-62	2.02194	0.806	0.266	1.22921e-57	0	PTPRZ1
1.18179e-61	2.45893	0.865	0.35	2.13691e-57	0	CHI3L1
1.74922e-56	2.0912	0.92	0.454	3.16293e-52	0	SOD2
9.21324e-52	1.70935	0.654	0.192	1.66594e-47	0	CA12
2.20882e-48	1.73505	0.743	0.28	3.99398e-44	0	RDH10
3.18314e-48	2.16928	0.527	0.109	5.75576e-44	0	PTX3
1.88414e-46	1.90468	0.958	0.566	3.40689e-42	0	CLU
2.23559e-46	1.6613	0.789	0.346	4.04239e-42	0	NRCAM
4.35466e-45	1.71191	0.819	0.429	7.87409e-41	0	NAMPT
4.76838e-45	1.61907	0.911	0.582	8.62219e-41	0	JUN
1.04531e-43	1.4483	0.903	0.451	1.89012e-39	0	IGFBP3
1.0871e-43	1.65936	0.831	0.414	1.9657e-39	0	TNC
1.06389e-42	1.66655	0.759	0.334	1.92372e-38	0	ITGB8
5.54447e-42	1.41972	0.827	0.38	1.00255e-37	0	TUBB2B
1.00167e-41	1.41814	0.755	0.335	1.81122e-37	0	NTRK2
2.78353e-41	1.61317	0.831	0.465	5.03317e-37	0	LGALS3
7.39104e-41	1.56018	0.709	0.285	1.33645e-36	0	SPOCD1
8.76421e-37	1.3629	0.751	0.36	1.58474e-32	0	DTNA
2.89735e-33	1.45553	0.886	0.591	5.23899e-29	0	MT2A
1.99235e-31	1.28817	0.654	0.298	3.60257e-27	0	TRIM9
1.1143e-30	1.26042	0.646	0.288	2.01487e-26	0	C1orf61
1.38655e-29	1.19119	0.755	0.418	2.50717e-25	0	FAM20C
2.12356e-29	1.83464	0.624	0.284	3.83982e-25	0	LOX
3.02274e-29	1.68314	0.679	0.338	5.46572e-25	0	MT1X
5.12204e-29	1.19375	0.511	0.179	9.26168e-25	0	CADPS
1.78618e-28	1.41347	0.688	0.325	3.22977e-24	0	IGFBP5
2.55192e-28	1.19817	0.532	0.206	4.61439e-24	0	SLC39A14
3.10874e-28	1.43839	0.608	0.271	5.62122e-24	0	TMEM158
2.07314e-27	1.6945	0.599	0.276	3.74865e-23	0	HILPDA
4.94006e-27	1.1731	0.392	0.104	8.93261e-23	0	HAS2
1.09421e-26	1.30993	0.57	0.242	1.97854e-22	0	MT3
4.14935e-25	1.17001	0.722	0.401	7.50286e-21	0	EGR1
6.18177e-25	1.17728	0.502	0.195	1.11779e-20	0	GAP43
1.27139e-23	1.14633	0.768	0.514	2.29894e-19	0	SOCS3
1.3559e-23	1.15332	0.831	0.558	2.45174e-19	0	IGFBP2
9.13935e-23	1.76037	0.456	0.17	1.65258e-18	0	PTGS2
2.93618e-21	1.35115	0.477	0.199	5.3092e-17	0	CHI3L2
6.27088e-20	1.3504	0.511	0.229	1.1339e-15	0	SERPINA3
1.40866e-19	1.16234	0.692	0.432	2.54714e-15	0	AKAP12
9.84792e-19	2.0551	0.321	0.098	1.7807e-14	0	PI3
4.6768e-18	1.24085	0.278	0.078	8.45659e-14	0	LIF
1.31312e-17	1.1575	0.57	0.299	2.37439e-13	0	ID4
2.90479e-15	1.15689	0.574	0.334	5.25244e-11	0	PMP2
1.13267e-14	1.17204	0.283	0.091	2.0481e-10	0	TFPI2
6.56916e-14	1.31273	0.637	0.41	1.18784e-09	0	GFAP
6.87788e-14	1.82079	0.346	0.144	1.24366e-09	0	MMP7
4.51869e-13	1.32356	0.38	0.179	8.17069e-09	0	AQP4
0.000115876	1.14777	0.35	0.251	1	0	TNFAIP2
4.06798e-142	2.03009	0.883	0.06	7.35572e-138	1	SPI1
5.66006e-142	1.8648	0.829	0.041	1.02345e-137	1	ITGB2
1.02286e-134	2.23806	0.868	0.067	1.84953e-130	1	CYBB
1.52637e-132	1.99876	0.893	0.083	2.75998e-128	1	AIF1
4.39862e-132	2.0918	0.868	0.074	7.95359e-128	1	FCER1G
5.45165e-132	2.61168	0.893	0.091	9.85768e-128	1	CD14
1.1821e-131	2.48679	0.898	0.084	2.13747e-127	1	CD163
2.04807e-129	2.12847	0.844	0.069	3.70332e-125	1	SERPINA1
2.12585e-127	2.71012	0.863	0.081	3.84396e-123	1	C1QC
7.51948e-127	2.26646	0.893	0.086	1.35967e-122	1	CSF1R
8.2102e-125	2.5065	0.883	0.096	1.48457e-120	1	RGS1
3.00298e-124	1.96935	0.829	0.068	5.42998e-120	1	FCGR3A
2.62814e-123	1.73996	0.82	0.064	4.7522e-119	1	CD300A
5.2671e-123	1.43132	0.771	0.044	9.52397e-119	1	TYROBP
2.05085e-118	1.98406	0.859	0.086	3.70835e-114	1	MS4A7
3.10542e-118	2.34012	0.868	0.093	5.61523e-114	1	MS4A6A
1.01564e-113	1.81757	0.824	0.085	1.83649e-109	1	MAFB
4.26414e-113	2.68498	0.937	0.173	7.71042e-109	1	IFI30
6.99276e-113	2.65158	0.868	0.114	1.26443e-108	1	C1QA
7.67644e-113	1.37583	0.673	0.03	1.38805e-108	1	FPR3
5.51738e-109	1.61759	0.746	0.059	9.97652e-105	1	SLC11A1
3.95259e-108	1.3822	0.727	0.054	7.14708e-104	1	CORO1A
4.1113e-105	2.67408	0.82	0.109	7.43405e-101	1	C1QB
1.55707e-104	1.3964	0.717	0.054	2.8155e-100	1	RNASET2
1.77779e-104	2.50915	0.995	0.338	3.2146e-100	1	LAPTM5
2.52897e-104	2.09735	0.927	0.184	4.57288e-100	1	CD68
4.02628e-103	1.72175	0.79	0.101	7.28033e-99	1	CAPG
1.35155e-102	3.26161	0.995	0.342	2.44387e-98	1	CD74
6.47776e-101	1.43087	0.712	0.057	1.17131e-96	1	MSR1
7.38221e-101	1.38362	0.702	0.053	1.33485e-96	1	ALOX5
8.68694e-101	1.58075	0.678	0.044	1.57077e-96	1	ALOX5AP
1.04696e-100	1.81478	0.888	0.149	1.89312e-96	1	TYMP
1.13026e-99	1.426	0.741	0.069	2.04373e-95	1	TNFSF13
1.95616e-99	1.62871	0.737	0.073	3.53712e-95	1	LCP1
1.61185e-93	2.04075	0.659	0.048	2.91455e-89	1	LYZ
1.81641e-92	3.64453	0.815	0.143	3.28444e-88	1	FCGBP
5.5221e-92	1.72366	0.673	0.06	9.98506e-88	1	S100A9
1.02175e-89	1.4484	0.824	0.13	1.84752e-85	1	CTSS
3.90036e-88	1.77559	0.6	0.04	7.05262e-84	1	CLEC5A
1.46181e-78	3.23359	0.971	0.54	2.64324e-74	1	SPP1
3.32672e-74	2.35483	0.917	0.272	6.01538e-70	1	C3
2.70656e-71	1.58941	0.961	0.388	4.89401e-67	1	NPC2
7.76286e-71	1.77185	0.995	0.809	1.40368e-66	1	CTSB
3.40354e-66	1.55709	0.824	0.196	6.15428e-62	1	GPNMB
1.67032e-60	1.54035	0.99	0.809	3.02028e-56	1	FTL
9.78845e-59	1.89622	0.941	0.407	1.76995e-54	1	TGFBI
7.71317e-53	1.39372	0.927	0.358	1.3947e-48	1	STAB1
3.41388e-44	1.73102	0.844	0.36	6.17298e-40	1	APOE
1.00164e-43	1.68493	0.824	0.298	1.81116e-39	1	HMOX1
4.89837e-32	1.65059	0.371	0.065	8.85724e-28	1	CXCL8
3.46559e-62	2.06988	0.952	0.636	6.26648e-58	2	NOTCH3
1.15256e-59	2.08886	0.989	0.648	2.08406e-55	2	COL1A2
5.59193e-59	1.89306	0.93	0.562	1.01113e-54	2	PDGFRB
7.05154e-53	2.05828	0.903	0.554	1.27506e-48	2	PLXDC1
1.65675e-50	1.47071	0.941	0.783	2.99574e-46	2	CALD1
1.08429e-49	1.55803	0.952	0.797	1.96061e-45	2	BGN
5.75061e-49	2.18674	0.882	0.508	1.03983e-44	2	CCDC102B
7.34103e-48	1.71118	0.952	0.828	1.3274e-43	2	COL18A1
1.07778e-47	2.03526	0.978	0.672	1.94883e-43	2	COL3A1
1.14925e-47	1.66699	0.973	0.7	2.07807e-43	2	COL6A2
2.24693e-47	1.38106	1	0.975	4.06289e-43	2	FN1
1.8116e-46	1.5933	0.957	0.715	3.27574e-42	2	COL6A1
2.2228e-46	2.17964	0.957	0.689	4.01927e-42	2	COL1A1
3.35557e-45	1.79559	0.914	0.657	6.06755e-41	2	UACA
1.25428e-43	1.85205	0.866	0.542	2.26799e-39	2	CD248
1.46583e-39	1.80405	0.79	0.451	2.65052e-35	2	COL5A3
1.45824e-37	1.64246	0.866	0.634	2.63678e-33	2	MYL9
4.0454e-35	1.59412	0.823	0.602	7.31489e-31	2	COL5A2
2.73582e-34	1.6861	0.78	0.513	4.94692e-30	2	GJC1
6.89727e-34	1.80409	0.833	0.609	1.24716e-29	2	COL5A1
1.03444e-33	1.43366	0.887	0.77	1.87047e-29	2	ITGA1
1.21428e-31	1.45552	0.742	0.42	2.19565e-27	2	ENPEP
1.4801e-31	1.62079	0.72	0.426	2.67632e-27	2	EDNRA
1.01138e-29	1.73274	0.699	0.407	1.82877e-25	2	PCDH18
2.12251e-28	1.59027	0.753	0.514	3.83792e-24	2	NR2F2
1.27766e-25	1.68568	0.677	0.42	2.31027e-21	2	CSPG4
3.20919e-25	1.40727	0.737	0.516	5.80286e-21	2	LRRC32
4.21662e-25	1.38517	0.817	0.63	7.6245e-21	2	THY1
6.20637e-25	1.85634	0.731	0.483	1.12224e-20	2	COL6A3
1.04752e-23	1.47252	0.688	0.468	1.89413e-19	2	TPM2
6.19131e-23	1.74574	0.656	0.434	1.11951e-18	2	OLFML2B
1.59769e-22	1.58227	0.79	0.678	2.88894e-18	2	TAGLN
3.84142e-21	1.50819	0.618	0.414	6.94606e-17	2	EPS8
2.45723e-20	1.51811	0.602	0.385	4.44317e-16	2	ARHGEF17
4.42265e-20	1.4159	0.656	0.441	7.99703e-16	2	NDUFA4L2
1.4924e-19	1.51295	0.516	0.27	2.69855e-15	2	ADAMTS2
3.45302e-19	1.69965	0.608	0.408	6.24376e-15	2	FILIP1L
4.11604e-19	1.48192	0.672	0.46	7.44262e-15	2	S1PR3
3.99782e-18	1.49506	0.511	0.274	7.22886e-14	2	ABCC9
2.79526e-17	1.76781	0.715	0.542	5.05439e-13	2	ACTA2
1.55217e-15	1.39036	0.608	0.451	2.80664e-11	2	ZNF703
1.73288e-15	1.36067	0.527	0.331	3.13338e-11	2	TBX2
7.38968e-15	1.38964	0.473	0.265	1.3362e-10	2	PRKG1
1.26638e-13	1.51265	0.522	0.34	2.28987e-09	2	TRPC6
2.73179e-13	1.35062	0.468	0.291	4.93963e-09	2	RNF152
1.22197e-11	1.46848	0.468	0.299	2.20957e-07	2	HIGD1B
2.23685e-08	1.53012	0.355	0.209	0.000404468	2	POSTN
4.02458e-07	1.59259	0.435	0.338	0.00727724	2	GPER1
0.000325606	1.75203	0.274	0.189	1	2	ATP1A2
0.0073146	1.46686	0.398	0.369	1	2	SLC6A1
4.39365e-70	2.36145	0.902	0.232	7.9446e-66	3	CNDP1
6.87841e-68	2.03035	0.826	0.181	1.24375e-63	3	MYRF
1.861e-66	2.5531	0.939	0.298	3.36506e-62	3	TF
2.23947e-65	2.85898	0.97	0.393	4.04941e-61	3	MBP
2.63851e-65	2.0201	0.833	0.207	4.77095e-61	3	MOG
3.83264e-64	2.93502	0.932	0.311	6.93018e-60	3	PLP1
1.44842e-63	1.85922	0.818	0.186	2.61904e-59	3	CARNS1
1.06256e-62	1.64521	0.75	0.149	1.92133e-58	3	UGT8
5.64254e-60	1.74505	0.727	0.145	1.02028e-55	3	ERMN
1.4119e-58	1.8865	0.871	0.251	2.55299e-54	3	TMEM144
1.98137e-56	1.55031	0.742	0.162	3.58272e-52	3	FGFR2
1.0287e-55	1.93967	0.939	0.388	1.86009e-51	3	ABCA2
6.19094e-55	2.39426	0.947	0.408	1.11945e-50	3	QDPR
2.88755e-54	1.91493	0.848	0.258	5.22126e-50	3	HCN2
5.51876e-54	1.68994	0.712	0.156	9.97902e-50	3	NKX6-2
1.01894e-51	1.96978	0.871	0.309	1.84245e-47	3	SLAIN1
1.32567e-51	1.33704	0.614	0.109	2.39708e-47	3	OLIG1
4.72225e-51	1.70143	0.636	0.114	8.53877e-47	3	MOBP
1.96633e-50	1.61225	0.848	0.26	3.55551e-46	3	ENPP2
5.14489e-50	1.83078	0.886	0.31	9.30298e-46	3	S100B
4.16337e-49	1.59957	0.75	0.193	7.52821e-45	3	PCSK6
4.30406e-49	1.55727	0.955	0.33	7.78259e-45	3	PTGDS
6.40671e-48	1.76484	0.742	0.206	1.15846e-43	3	CDK18
9.32155e-48	1.36548	0.659	0.14	1.68552e-43	3	KLK6
4.13898e-47	1.30747	0.689	0.17	7.48411e-43	3	MAP7
6.29473e-47	1.60989	0.879	0.298	1.13821e-42	3	CLDN11
1.59873e-46	1.38353	0.841	0.274	2.89081e-42	3	ATP1B1
5.97261e-46	1.31581	0.682	0.164	1.07997e-41	3	SLC24A2
2.15598e-45	1.30024	0.636	0.142	3.89844e-41	3	MAL
3.42194e-45	1.30789	0.788	0.238	6.18756e-41	3	DNM3
5.46491e-45	1.66594	0.75	0.227	9.88166e-41	3	CAPN3
2.42766e-44	1.26356	0.636	0.142	4.38969e-40	3	CNTN2
8.4482e-44	1.38682	0.644	0.152	1.5276e-39	3	PLEKHB1
7.27841e-43	1.81771	0.947	0.552	1.31608e-38	3	CLDND1
3.83923e-42	1.88405	0.955	0.535	6.94209e-38	3	SELENOP
5.67271e-42	1.43045	0.621	0.146	1.02574e-37	3	AMER2
4.96939e-40	1.53456	0.864	0.342	8.98565e-36	3	CERCAM
4.59041e-39	1.37321	0.788	0.264	8.30038e-35	3	AIF1L
3.20926e-38	1.25118	0.765	0.249	5.80299e-34	3	PIP4K2A
3.59031e-38	1.31109	0.773	0.268	6.492e-34	3	KCNMB4
1.13248e-37	1.44955	0.78	0.268	2.04775e-33	3	ANLN
3.22027e-37	1.30781	0.742	0.267	5.82289e-33	3	APLP1
3.75185e-37	1.31047	0.856	0.362	6.7841e-33	3	FEZ1
6.9006e-37	1.6169	0.833	0.364	1.24777e-32	3	CNP
3.42548e-36	1.28802	0.841	0.326	6.19396e-32	3	DOCK5
2.15203e-34	1.54424	0.894	0.494	3.89129e-30	3	SLC44A1
2.24408e-34	1.30003	0.78	0.311	4.05775e-30	3	FAM102A
6.96781e-33	1.57457	0.841	0.43	1.25992e-28	3	DBNDD2
2.27248e-32	1.30448	0.636	0.202	4.1091e-28	3	GNG7
1.54087e-31	1.61803	0.909	0.53	2.78621e-27	3	CRYAB
2.60658e-58	2.7923	0.869	0.217	4.71322e-54	4	PLVAP
7.82906e-53	2.23103	0.788	0.181	1.41565e-48	4	DLL4
8.78036e-52	2.41482	0.97	0.402	1.58766e-47	4	ADGRL4
1.04989e-50	2.8553	0.98	0.513	1.89841e-46	4	FLT1
1.32347e-50	2.57779	0.97	0.481	2.3931e-46	4	PECAM1
4.19511e-50	2.4354	0.909	0.335	7.58559e-46	4	PLXNA2
1.41471e-49	2.82044	0.949	0.514	2.55808e-45	4	HSPG2
1.81421e-48	2.42627	0.939	0.421	3.28046e-44	4	INSR
3.0194e-48	2.56154	0.97	0.444	5.45967e-44	4	VWF
3.22517e-48	2.70699	0.848	0.282	5.83175e-44	4	ACE
1.38088e-47	2.37454	0.899	0.362	2.49691e-43	4	CLEC14A
1.98654e-47	2.29115	0.879	0.31	3.59207e-43	4	KDR
2.53756e-47	2.08411	0.98	0.758	4.58842e-43	4	PLXND1
5.57927e-47	2.44111	0.869	0.296	1.00884e-42	4	SEMA3F
5.37103e-45	2.19732	0.848	0.291	9.7119e-41	4	HECW2
3.22651e-44	2.13253	0.808	0.261	5.83417e-40	4	PCDH12
4.3038e-43	2.20195	0.869	0.371	7.78214e-39	4	CALCRL
5.22802e-43	2.18948	1	0.845	9.45331e-39	4	A2M
1.28463e-42	2.18348	0.98	0.748	2.32287e-38	4	ENG
4.47437e-42	2.10298	0.949	0.49	8.09056e-38	4	CD93
2.39372e-41	2.27334	0.818	0.307	4.32833e-37	4	AFAP1L1
4.69861e-41	2.16428	0.889	0.38	8.49602e-37	4	CDH5
7.14417e-41	2.01211	0.869	0.32	1.29181e-36	4	TM4SF18
3.80176e-40	2.04189	0.667	0.166	6.87433e-36	4	DYSF
1.07247e-39	1.91708	0.98	0.667	1.93925e-35	4	HTRA1
1.05029e-36	2.01294	0.939	0.609	1.89913e-32	4	IVNS1ABP
4.69608e-36	1.89887	0.737	0.255	8.49144e-32	4	ACVRL1
4.84076e-36	2.20954	0.838	0.361	8.75305e-32	4	PDGFB
4.87985e-36	1.9079	0.899	0.483	8.82375e-32	4	PODXL
1.46236e-35	1.95241	0.859	0.34	2.64425e-31	4	EGFL7
1.54912e-35	1.89779	0.838	0.38	2.80112e-31	4	RGS3
1.80796e-35	2.22855	0.929	0.578	3.26915e-31	4	APCDD1
2.33956e-35	1.8619	0.737	0.248	4.23039e-31	4	CYYR1
3.162e-35	2.05675	0.879	0.418	5.71752e-31	4	RGCC
1.82946e-34	1.8133	0.909	0.592	3.30803e-30	4	ADGRF5
2.76895e-34	2.14624	0.747	0.276	5.00681e-30	4	SEMA6B
8.78732e-34	2.14265	0.879	0.469	1.58892e-29	4	SLC7A11
1.66661e-33	2.25976	0.747	0.258	3.01356e-29	4	STC1
2.67713e-33	2.44409	0.566	0.131	4.84079e-29	4	ESM1
1.78183e-32	1.95541	0.667	0.202	3.22191e-28	4	CD34
2.52432e-31	1.85262	0.879	0.489	4.56448e-27	4	VWA1
5.29358e-31	1.90556	0.677	0.227	9.57186e-27	4	MYCT1
9.19937e-31	2.035	0.788	0.373	1.66343e-26	4	ANGPTL2
3.95404e-30	2.14339	0.535	0.13	7.1497e-26	4	EDN1
4.08803e-30	1.77162	0.737	0.288	7.39198e-26	4	ROBO4
2.63859e-28	2.06349	0.677	0.258	4.77109e-24	4	PCDH17
8.1974e-25	1.74442	0.727	0.35	1.48225e-20	4	SLC9A3R2
6.62711e-24	2.45585	0.545	0.172	1.19831e-19	4	APLN
4.55154e-21	1.98106	0.545	0.195	8.2301e-17	4	KCNE3
7.29701e-14	2.03829	0.646	0.405	1.31944e-09	4	ADAMTS1
5.55077e-49	2.98054	1	0.431	1.00369e-44	5	CLDN5
2.03544e-41	2.6726	1	0.469	3.68048e-37	5	ITM2A
2.78762e-37	3.04764	0.893	0.33	5.04057e-33	5	SLC38A5
2.95837e-36	2.53925	0.773	0.224	5.34932e-32	5	ELOVL7
1.94312e-33	2.23783	0.8	0.285	3.51355e-29	5	ABCB1
2.82457e-30	2.21013	0.867	0.373	5.10739e-26	5	ABCG2
1.22143e-29	2.48324	0.853	0.417	2.20859e-25	5	SLC39A10
6.2789e-28	2.27222	0.933	0.565	1.13535e-23	5	HYAL2
3.20981e-27	2.57897	0.867	0.53	5.80398e-23	5	SLC7A5
2.20038e-26	2.22252	0.867	0.505	3.97872e-22	5	TFRC
6.59949e-26	2.34577	0.84	0.509	1.19332e-21	5	IFI27
2.42473e-25	2.32694	0.893	0.555	4.3844e-21	5	SLC2A1
9.0745e-25	1.89617	0.8	0.382	1.64085e-20	5	ECSCR
2.90551e-24	1.68105	0.92	0.524	5.25374e-20	5	NPDC1
2.89757e-22	2.05162	0.787	0.412	5.23939e-18	5	TCN2
9.72817e-22	2.09632	0.733	0.347	1.75905e-17	5	MFSD2A
1.1411e-21	1.75671	0.88	0.495	2.06334e-17	5	PODXL
2.00628e-20	1.79542	0.76	0.379	3.62776e-16	5	RAMP2
8.96254e-20	2.10173	0.547	0.174	1.62061e-15	5	LSR
9.92956e-20	1.96886	0.693	0.326	1.79546e-15	5	TGM2
2.02575e-19	1.73427	0.613	0.234	3.66297e-15	5	TEK
4.0477e-19	2.08549	0.72	0.347	7.31904e-15	5	SLCO2B1
1.3433e-18	1.95877	0.707	0.335	2.42895e-14	5	PTPRB
1.72167e-18	1.74878	0.627	0.244	3.11312e-14	5	TNXB
4.2383e-18	2.05003	0.56	0.209	7.66369e-14	5	ATP10A
6.50658e-17	2.23467	0.627	0.305	1.17652e-12	5	CADPS2
7.40524e-17	1.86684	0.813	0.582	1.33901e-12	5	CPD
1.7387e-16	2.00681	0.747	0.46	3.14391e-12	5	SLC7A1
4.93424e-16	1.6525	0.587	0.243	8.92209e-12	5	ICAM2
7.18233e-16	1.96988	0.773	0.497	1.29871e-11	5	IFI6
2.53197e-15	2.35518	0.44	0.138	4.5783e-11	5	DPEP1
3.80966e-15	1.71002	0.667	0.388	6.88863e-11	5	BST2
8.32028e-14	1.62078	0.76	0.52	1.50447e-09	5	DOCK9
1.86007e-13	1.79884	0.547	0.252	3.36337e-09	5	LIMS2
3.06242e-13	1.60057	0.667	0.368	5.53746e-09	5	EGFL7
6.79618e-13	1.63318	0.627	0.354	1.22889e-08	5	CFI
1.2329e-12	1.83927	0.467	0.194	2.22934e-08	5	ACSL5
8.06439e-12	2.01383	0.387	0.135	1.4582e-07	5	ADGRG6
8.30465e-12	2.07733	0.453	0.188	1.50165e-07	5	MATN3
1.45243e-11	1.64214	0.573	0.311	2.62628e-07	5	DIPK2B
7.41116e-11	2.15177	0.427	0.168	1.34009e-06	5	CAVIN2
1.81112e-10	1.79725	0.733	0.603	3.27487e-06	5	GPCPD1
4.87558e-10	1.61016	0.613	0.398	8.81603e-06	5	ITGA6
7.43511e-10	1.74275	0.547	0.327	1.34442e-05	5	PRCP
3.66769e-09	1.60971	0.373	0.15	6.63192e-05	5	GIMAP7
4.94282e-09	1.62386	0.547	0.353	8.93761e-05	5	JAM2
8.69839e-09	1.61926	0.653	0.483	0.000157284	5	TM4SF1
6.54734e-08	1.59886	0.547	0.364	0.00118389	5	MCF2L
1.24204e-07	1.64698	0.427	0.22	0.00224585	5	SPOCK2
1.19039e-06	1.66112	0.44	0.267	0.0215247	5	DUSP23
5.48586e-44	2.00865	0.615	0.066	9.91954e-40	6	CKAP2L
6.40862e-41	2.65226	0.769	0.131	1.15881e-36	6	TOP2A
2.74938e-38	2.54011	0.731	0.128	4.97144e-34	6	MKI67
1.07287e-30	1.85155	0.519	0.07	1.93996e-26	6	NCAPG
2.49597e-29	2.20496	0.5	0.067	4.51321e-25	6	HMMR
4.11637e-29	2.17196	0.692	0.152	7.44321e-25	6	TPX2
2.53006e-28	2.04723	0.577	0.1	4.57485e-24	6	CDK1
1.00451e-27	2.02775	0.481	0.066	1.81636e-23	6	ASPM
1.08625e-27	1.51819	0.538	0.081	1.96415e-23	6	BIRC5
5.08072e-26	1.81142	0.5	0.079	9.18696e-22	6	CENPE
1.23581e-25	1.74874	0.481	0.072	2.23459e-21	6	HJURP
3.63337e-25	1.5568	0.519	0.086	6.56987e-21	6	KIF11
3.20492e-24	1.84946	0.577	0.12	5.79514e-20	6	FOXM1
4.0115e-24	1.7502	0.481	0.078	7.25359e-20	6	BUB1
7.65363e-24	1.77897	0.519	0.094	1.38393e-19	6	CCNB1
6.11726e-23	1.85833	0.519	0.097	1.10612e-18	6	NUSAP1
7.81199e-23	1.41066	0.404	0.055	1.41256e-18	6	KNL1
1.84261e-21	1.43214	0.423	0.065	3.33182e-17	6	KIFC1
8.17478e-21	1.89781	0.462	0.084	1.47816e-16	6	PLK1
1.86045e-18	1.53332	0.538	0.136	3.36407e-14	6	MYBL2
1.0775e-17	2.01849	0.519	0.132	1.94834e-13	6	CENPM
2.11106e-17	1.95742	0.75	0.326	3.81721e-13	6	TYMS
2.1148e-17	1.62751	0.538	0.144	3.82399e-13	6	TACC3
2.95967e-17	1.50887	0.404	0.078	5.35168e-13	6	MELK
3.28872e-17	1.56019	0.385	0.07	5.94666e-13	6	KIF23
9.1079e-17	1.65137	0.442	0.096	1.64689e-12	6	CEP55
2.4672e-16	1.55539	0.442	0.1	4.46119e-12	6	TK1
1.45755e-15	1.75613	0.596	0.201	2.63554e-11	6	CKS2
3.97175e-14	1.43746	0.885	0.544	7.18172e-10	6	GJC1
1.59832e-13	1.61386	0.596	0.225	2.89008e-09	6	HELLS
2.45618e-13	1.42056	0.365	0.08	4.44126e-09	6	RRM2
2.90592e-13	1.59954	0.442	0.119	5.25448e-09	6	PRR11
4.75694e-13	1.41091	0.346	0.075	8.6015e-09	6	CCNF
5.22699e-13	1.44942	0.346	0.075	9.45144e-09	6	SGO2
6.4141e-13	1.45246	0.558	0.209	1.1598e-08	6	LMNB1
7.10217e-13	1.52231	0.423	0.113	1.28421e-08	6	SPAG5
1.16592e-12	1.44227	0.404	0.104	2.10821e-08	6	PTTG1
2.03777e-12	1.62483	0.385	0.096	3.6847e-08	6	ARHGAP11A
5.35193e-12	2.52252	0.538	0.205	9.67737e-08	6	HIST1H1B
1.17451e-11	1.52319	0.423	0.128	2.12374e-07	6	UBE2C
1.90772e-11	1.59267	0.712	0.368	3.44954e-07	6	SNAI2
1.37142e-10	1.6402	0.558	0.259	2.47979e-06	6	SMC4
1.01028e-09	1.52457	0.346	0.099	1.82679e-05	6	DEPDC1
1.30263e-09	1.88297	0.442	0.165	2.35542e-05	6	AC091057.6
6.00454e-08	1.97455	0.673	0.525	0.00108574	6	HIST1H1C
1.7888e-07	1.74551	0.442	0.205	0.00323452	6	HIST1H4C
8.73385e-07	1.50896	0.308	0.105	0.0157926	6	HIST1H2BH
1.68308e-06	1.65133	0.673	0.479	0.0304335	6	CRIP1
1.09252e-05	1.41153	0.423	0.226	0.197549	6	KPNA2
0.000278226	1.50809	0.404	0.225	1	6	MMP9
1.20802e-104	3.43049	0.793	0.016	2.18434e-100	7	OGN
2.17531e-61	3.83412	0.966	0.078	3.93339e-57	7	FBLN2
3.44852e-55	2.48089	0.759	0.047	6.23562e-51	7	FMOD
5.69353e-54	3.3586	0.655	0.032	1.0295e-49	7	C7
1.16749e-49	3.88299	0.931	0.095	2.11105e-45	7	ISLR
6.7582e-44	2.36804	0.621	0.039	1.22202e-39	7	ABCA9
1.07941e-43	3.3906	0.759	0.067	1.95179e-39	7	CYP1B1
2.3704e-37	3.6502	0.897	0.125	4.28615e-33	7	SFRP4
4.66052e-30	3.15659	0.931	0.19	8.42716e-26	7	FLRT2
1.50211e-29	2.6066	0.379	0.02	2.71611e-25	7	ITGBL1
3.56438e-28	1.99368	0.483	0.039	6.44511e-24	7	EDN3
9.96991e-28	3.83323	0.862	0.177	1.80276e-23	7	LTBP2
1.4181e-27	6.34286	1	0.284	2.56421e-23	7	APOD
1.35736e-26	3.59535	0.759	0.13	2.45437e-22	7	CEMIP
2.54518e-26	2.5044	0.759	0.12	4.60219e-22	7	ASPN
7.60415e-26	2.59126	0.931	0.222	1.37498e-21	7	FHL2
5.12126e-25	2.96028	0.828	0.168	9.26026e-21	7	PRELP
1.41628e-22	3.26933	1	0.389	2.56092e-18	7	C1S
3.65692e-22	2.83342	0.862	0.226	6.61244e-18	7	KIAA1755
9.90227e-22	4.07254	1	0.52	1.79053e-17	7	DCN
2.53152e-21	2.21954	0.207	0.007	4.57749e-17	7	SFRP2
7.05103e-21	2.70223	0.966	0.331	1.27497e-16	7	FBLN1
8.61372e-21	2.4421	0.483	0.058	1.55753e-16	7	ABCA6
2.12368e-19	2.16272	0.586	0.097	3.84003e-15	7	PAPLN
2.90249e-19	3.11405	0.931	0.385	5.24829e-15	7	LUM
4.08392e-19	2.55188	0.897	0.273	7.38455e-15	7	LAMC3
9.72678e-19	3.74144	0.793	0.231	1.7588e-14	7	COLEC12
9.76511e-19	2.83302	0.931	0.388	1.76573e-14	7	MMP2
3.28522e-18	3.39936	0.966	0.429	5.94034e-14	7	MGP
7.96381e-18	2.40078	0.862	0.29	1.44002e-13	7	LAMA2
1.55199e-17	2.35009	0.828	0.24	2.80631e-13	7	ITIH5
1.70882e-17	2.07405	0.759	0.21	3.08988e-13	7	NTRK3
2.09525e-17	2.51106	0.966	0.573	3.78863e-13	7	LRP1
2.20514e-16	2.15348	0.966	0.409	3.98733e-12	7	C1R
9.4278e-15	2.36939	0.966	0.586	1.70473e-10	7	AEBP1
1.08135e-14	2.75222	0.931	0.479	1.9553e-10	7	F3
1.45839e-14	2.57963	0.862	0.372	2.63706e-10	7	NBL1
1.88742e-14	2.14071	0.276	0.025	3.41284e-10	7	SLC6A13
2.61848e-14	2.68271	0.931	0.396	4.73474e-10	7	PTGDS
4.28093e-14	2.58666	0.724	0.231	7.74077e-10	7	ABCA8
1.14117e-13	2.19597	0.379	0.055	2.06346e-09	7	CYTL1
5.15248e-13	2.93459	0.724	0.259	9.31671e-09	7	TNXB
1.95579e-11	2.10934	0.552	0.15	3.53645e-07	7	FBLN5
3.19036e-11	2.23065	0.759	0.338	5.76881e-07	7	CSF1
3.5535e-11	2.64094	0.931	0.652	6.42544e-07	7	TIMP3
1.16555e-10	2.09366	0.793	0.39	2.10756e-06	7	OLFML3
2.63969e-10	2.06479	0.793	0.403	4.7731e-06	7	NR2F1
1.20036e-08	2.48159	0.793	0.537	0.000217049	7	CTHRC1
1.10527e-07	1.93884	0.552	0.216	0.00199855	7	CTSK
5.86567e-07	2.15272	0.966	0.806	0.0106063	7	GSN
